# Supplementary material for: Diethyl (1-hydr­oxy-1-phenyl­ethyl)phospho­nate
Source: Acta Crystallogr Sect E Struct Rep Online. 2009 Mar 31;65(Pt 4):o939. doi: 10.1107/S1600536809011428 (PMC2969021; doi:10.1107/S1600536809011428)
Supplement: Supplementary file 1 [file e-65-0o939-sup1.cif]

##############################################################################
###                                                                        ###
###        Electronic paper (Acta Crystallographica Section E)             ###
###                                                                        ###
##############################################################################
#                                                                            #
# This CIF contains the data in a paper accepted for publication in Acta     #
# Crystallographica Section E. It conforms to the requirements of Notes      #
# for Authors for Section E, and has been peer reviewed under the auspices   #
# of the IUCr Commission on Journals.                                        #
#                                                                            #
# Full details of the Crystallographic Information File format               #
# are given in the paper "The Crystallographic Information File (CIF):       #
# a New Standard Archive File for Crystallography" by S. R. Hall, F. H.      #
# Allen and I. D. Brown [Acta Cryst. (1991), A47, 655-685].                  #
#                                                                            #
# The current version of the core CIF dictionary is obtainable from          #
# ftp://ftp.iucr.org/pub/cif_core.dic. The current version number is 2.4.    #
#                                                                            #
# Software is freely available for graphical display of the structure(s) in  #
# this CIF.  For information consult the CIF home page http://www.iucr.org/  #
# cif/home.html                                                              #
#                                                                            #
# This file may be used for bona fide research purposes within the           #
# scientific community so long as proper attribution is given to the journal # 
# article from which it was obtained.                                        #
#                                                                            #
##############################################################################
                                             
data_global
_audit_creation_method     ?
_journal_date_recd_electronic     2009-03-04
_journal_date_accepted     2009-03-27
_journal_name_full     'Acta Crystallographica, Section E'
_journal_year     2009
_journal_volume     65
_journal_issue      4
_journal_page_first     o939
_journal_page_last     o939
_journal_paper_category     QO
_journal_coeditor_code     BQ2131
_publ_contact_author
;Muhammad Nawaz Tahir
University of Sargodha
Department of Physics
Sargodha
Pakistan
;
_publ_contact_author_email     'dmntahir_uos@yahoo.com'
_publ_contact_author_fax     '0092 48 32 22 121'
_publ_contact_author_phone     '0092 48 92 30 170'
_publ_section_title
;
Diethyl (1-hydroxy-1-phenylethyl)phosphonate
;
loop_
    _publ_author_name
    _publ_author_address
    'Tahir, M. Nawaz'
;
Department of Physics
University of Sargodha
Sargodha
Pakistan
;
    'Nurcan Acar'
;
Department of Chemistry
Faculty of Science
University of Ankara
Ankara
Turkey
;
    'Hamza Yilmaz'
;
Department of Chemistry
Faculty of Science
University of Ankara
Ankara
Turkey
;
    'Muhammad Ilyas Tariq'
;
Department of Chemistry
University of Sargodha
Sargodha
Pakistan
;
    'Ghulam Hussain'
;
Department of Chemistry
University of Sargodha
Sargodha
Pakistan
;
data_I
_chemical_name_systematic
;
Diethyl (1-hydroxy-1-phenylethyl)phosphonate
;
_chemical_formula_moiety     'C12 H19 O4 P'
_chemical_formula_sum     'C12 H19 O4 P'
_chemical_formula_iupac     'C12 H19 O4 P'
_chemical_formula_weight     258.24
_chemical_melting_point     383
_symmetry_cell_setting     monoclinic
_symmetry_space_group_name_H-M     'C 2/c'
_symmetry_space_group_name_Hall     '-C 2yc'
loop_
    _symmetry_equiv_pos_site_id
    _symmetry_equiv_pos_as_xyz
    1 x,y,z
    2 -x,y,1/2-z
    3 -x,-y,-z
    4 x,-y,1/2+z
    5 1/2+x,1/2+y,z
    6 1/2-x,1/2+y,1/2-z
    7 1/2-x,1/2-y,-z
    8 1/2+x,1/2-y,1/2+z
_cell_length_a     20.1187(12)
_cell_length_b     8.4488(14)
_cell_length_c     18.4833(12)
_cell_angle_alpha     90
_cell_angle_beta     116.991(4)
_cell_angle_gamma     90
_cell_volume     2799.6(5)
_cell_formula_units_Z     8
_cell_measurement_reflns_used     25
_cell_measurement_theta_min     10.21
_cell_measurement_theta_max     18.14
_cell_measurement_temperature     296
_exptl_crystal_description     prismatic
_exptl_crystal_colour     Colorless
_exptl_crystal_size_max     0.28
_exptl_crystal_size_mid     0.22
_exptl_crystal_size_min     0.18
_exptl_crystal_density_diffrn     1.225
_exptl_crystal_density_meas     ?
_exptl_crystal_F_000     1104
_exptl_absorpt_coefficient_mu     0.197
_exptl_absorpt_correction_type     'psi-scan'
_exptl_absorpt_process_details     '(MolEN; Fair, 1990)'
_exptl_absorpt_correction_T_min     0.949
_exptl_absorpt_correction_T_max     0.969
_exptl_special_details
;
The structure was solved by Patterson method using <i>SHELX86</i>. The whole
molecule was recognized.
;
_diffrn_radiation_type     MoK\a
_diffrn_radiation_wavelength     0.71073
_diffrn_measurement_device     'Enraf--Nonius CAD-4'
_diffrn_measurement_method     '\w/2\q'
_diffrn_reflns_number     2753
_diffrn_reflns_av_R_equivalents     0.0106
_diffrn_reflns_av_sigmaI/netI     0.0222
_diffrn_reflns_theta_min     2.47
_diffrn_reflns_theta_max     25.65
_diffrn_reflns_theta_full     25.65
_diffrn_measured_fraction_theta_max     1.000
_diffrn_measured_fraction_theta_full     1.000
_diffrn_reflns_limit_h_min     -21
_diffrn_reflns_limit_h_max     24
_diffrn_reflns_limit_k_min     -10
_diffrn_reflns_limit_k_max     0
_diffrn_reflns_limit_l_min     -22
_diffrn_reflns_limit_l_max     0
_diffrn_standards_number     3
_diffrn_standards_interval_time     120
_diffrn_standards_decay_%     -1.2
_reflns_number_total     2664
_reflns_number_gt     1726
_reflns_threshold_expression     I>2\s(I)
_refine_ls_structure_factor_coef     Fsqd
_refine_ls_matrix_type     full
_refine_ls_R_factor_all     0.0953
_refine_ls_R_factor_gt     0.0586
_refine_ls_wR_factor_gt     0.1715
_refine_ls_wR_factor_ref     0.1966
_refine_ls_goodness_of_fit_ref     1.021
_refine_ls_restrained_S_all     1.038
_refine_ls_number_reflns     2664
_refine_ls_number_parameters     162
_refine_ls_number_restraints     6
_refine_ls_hydrogen_treatment     constr
_refine_ls_weighting_scheme     calc
_refine_ls_weighting_details
         'calc w=1/[\s^2^(Fo^2^)+(0.1174P)^2^+1.8226P] where P=(Fo^2^+2Fc^2^)/3'
_atom_sites_solution_primary     direct
_atom_sites_solution_secondary     difmap
_refine_ls_shift/su_max     0.000
_refine_ls_shift/su_mean     0.000
_refine_diff_density_max     0.418
_refine_diff_density_min     -0.407
_refine_ls_extinction_method     none
_refine_ls_extinction_coef     ?
loop_
    _atom_type_symbol
    _atom_type_description
    _atom_type_scat_dispersion_real
    _atom_type_scat_dispersion_imag
    _atom_type_scat_source
    'C' 'C' 0.0033 0.0016
                         'International Tables Vol C Tables 4.2.6.8 and 6.1.1.4'
    'H' 'H' 0.0000 0.0000
                         'International Tables Vol C Tables 4.2.6.8 and 6.1.1.4'
    'O' 'O' 0.0106 0.0060
                         'International Tables Vol C Tables 4.2.6.8 and 6.1.1.4'
    'P' 'P' 0.1023 0.0942
                         'International Tables Vol C Tables 4.2.6.8 and 6.1.1.4'
_computing_data_collection     'CAD-4 EXPRESS (Enraf--Nonius, 1993)'
_computing_cell_refinement     'CAD-4 EXPRESS (Enraf--Nonius, 1993)'
_computing_data_reduction     'MolEN (Fair, 1990)'
_computing_structure_solution     'SHELXS86 (Sheldrick, 2008)'
_computing_structure_refinement     'SHELXL97 (Sheldrick, 2008)'
_computing_molecular_graphics
                  'ORTEP-3 for Windows (Farrugia, 1997) and PLATON (Spek, 2009)'
_computing_publication_material     'WinGX (Farrugia, 2005)'
loop_
    _atom_site_type_symbol
    _atom_site_label
    _atom_site_fract_x
    _atom_site_fract_y
    _atom_site_fract_z
    _atom_site_U_iso_or_equiv
    _atom_site_thermal_displace_type
    _atom_site_calc_flag
    _atom_site_refinement_flags
    _atom_site_occupancy
    P P1 0.16206(5) 0.43490(11) 0.02880(5) 0.0706(3) Uani . . 1.000
    O O1 0.20371(14) 0.1469(3) 0.07797(16) 0.0810(9) Uani . . 1.000
    O O2 0.19607(15) 0.4445(3) -0.02609(15) 0.0956(11) Uani . . 1.000
    O O3 0.1602(2) 0.5940(3) 0.07017(18) 0.1071(13) Uani . . 1.000
    O O4 0.07969(14) 0.3787(4) -0.01170(14) 0.1054(12) Uani . . 1.000
    C C1 0.17069(15) 0.2904(3) 0.16722(16) 0.0604(9) Uani . . 1.000
    C C2 0.1870(2) 0.3950(5) 0.23087(19) 0.0814(11) Uani . . 1.000
    C C3 0.1507(2) 0.3836(6) 0.2789(2) 0.0939(15) Uani . . 1.000
    C C4 0.0982(2) 0.2709(5) 0.2640(2) 0.0892(15) Uani . . 1.000
    C C5 0.0807(2) 0.1687(5) 0.2010(2) 0.0857(14) Uani . . 1.000
    C C6 0.11694(18) 0.1776(4) 0.1532(2) 0.0728(11) Uani . . 1.000
    C C7 0.20991(16) 0.2986(3) 0.11360(18) 0.0642(10) Uani . . 1.000
    C C8 0.29101(18) 0.3474(5) 0.1597(2) 0.0886(14) Uani . . 1.000
    C C9A 0.1700(12) 0.7452(17) 0.0422(8) 0.108(2) Uani . . 0.550
    C C10A 0.0980(6) 0.8190(12) -0.0106(7) 0.108(2) Uani . . 0.550
    C C11A 0.0250(5) 0.4095(9) -0.0930(4) 0.127(2) Uani . . 0.725
    C C12A -0.0046(4) 0.2635(9) -0.1369(4) 0.127(2) Uani . . 0.725
    C C12B -0.0142(11) 0.364(3) -0.1501(12) 0.127(2) Uani . . 0.275
    C C9B 0.1764(16) 0.753(2) 0.0580(10) 0.108(2) Uani . . 0.450
    C C10B 0.1267(7) 0.8175(15) -0.0212(8) 0.108(2) Uani . . 0.450
    C C11B 0.0478(10) 0.285(3) -0.0825(10) 0.127(2) Uani . . 0.275
    H H2 0.22265 0.47350 0.24141 0.0978 Uiso . . 1.000
    H H3 0.16250 0.45393 0.32172 0.1125 Uiso . . 1.000
    H H4 0.07422 0.26333 0.29669 0.1071 Uiso . . 1.000
    H H1 0.23442 0.13894 0.06047 0.0971 Uiso . . 1.000
    H H8C 0.31674 0.27561 0.20397 0.1151 Uiso . . 1.000
    H H9A 0.19892 0.73346 0.01251 0.1301 Uiso . . 0.550
    H H9B 0.19760 0.81335 0.08850 0.1301 Uiso . . 0.550
    H H10A 0.07397 0.76033 -0.06032 0.1410 Uiso . . 0.550
    H H10B 0.10608 0.92596 -0.02229 0.1410 Uiso . . 0.550
    H H10C 0.06693 0.81905 0.01637 0.1410 Uiso . . 0.550
    H H11A 0.04719 0.47110 -0.12064 0.1519 Uiso . . 0.725
    H H11B -0.01536 0.47112 -0.09211 0.1519 Uiso . . 0.725
    H H12A -0.02537 0.28317 -0.19414 0.1646 Uiso . . 0.725
    H H12B -0.04285 0.22371 -0.12424 0.1646 Uiso . . 0.725
    H H12C 0.03471 0.18690 -0.12131 0.1646 Uiso . . 0.725
    H H5 0.04399 0.09245 0.19003 0.1028 Uiso . . 1.000
    H H6 0.10484 0.10608 0.11079 0.0872 Uiso . . 1.000
    H H8A 0.29401 0.45276 0.18045 0.1151 Uiso . . 1.000
    H H8B 0.31367 0.34490 0.12383 0.1151 Uiso . . 1.000
    H H9C 0.22718 0.75826 0.06495 0.1301 Uiso . . 0.450
    H H9D 0.17378 0.81967 0.09945 0.1301 Uiso . . 0.450
    H H10D 0.07590 0.79776 -0.03240 0.1410 Uiso . . 0.450
    H H10E 0.13659 0.76753 -0.06191 0.1410 Uiso . . 0.450
    H H10F 0.13462 0.92943 -0.02149 0.1410 Uiso . . 0.450
    H H11C 0.03010 0.18697 -0.07032 0.1519 Uiso . . 0.275
    H H11D 0.08597 0.25945 -0.09889 0.1519 Uiso . . 0.275
    H H12D -0.00459 0.36632 -0.19639 0.1646 Uiso . . 0.275
    H H12E -0.01932 0.46968 -0.13469 0.1646 Uiso . . 0.275
    H H12F -0.05948 0.30603 -0.16350 0.1646 Uiso . . 0.276
loop_
    _atom_site_aniso_label
    _atom_site_aniso_U_11
    _atom_site_aniso_U_22
    _atom_site_aniso_U_33
    _atom_site_aniso_U_12
    _atom_site_aniso_U_13
    _atom_site_aniso_U_23
    P1 0.0724(5) 0.0812(6) 0.0660(5) 0.0143(4) 0.0382(4) 0.0060(4)
    O1 0.0893(16) 0.0692(14) 0.1046(17) 0.0017(12) 0.0616(14) -0.0126(13)
    O2 0.1085(19) 0.109(2) 0.0973(17) 0.0255(15) 0.0711(16) 0.0183(15)
    O3 0.170(3) 0.0692(16) 0.1128(19) 0.0340(16) 0.091(2) 0.0190(14)
    O4 0.0682(15) 0.174(3) 0.0634(13) 0.0083(16) 0.0207(11) 0.0125(16)
    C1 0.0563(15) 0.0638(18) 0.0544(14) 0.0051(13) 0.0193(12) 0.0006(13)
    C2 0.080(2) 0.088(2) 0.0687(19) -0.0086(18) 0.0271(17) -0.0128(17)
    C3 0.101(3) 0.119(3) 0.0617(19) -0.001(2) 0.0370(19) -0.020(2)
    C4 0.093(3) 0.117(3) 0.0685(19) 0.005(2) 0.0463(19) 0.006(2)
    C5 0.082(2) 0.093(3) 0.091(2) -0.0069(19) 0.047(2) 0.004(2)
    C6 0.074(2) 0.074(2) 0.0723(18) -0.0027(16) 0.0350(16) -0.0083(16)
    C7 0.0605(16) 0.0632(18) 0.0701(17) 0.0023(14) 0.0308(14) -0.0045(15)
    C8 0.0603(19) 0.098(3) 0.098(2) -0.0004(18) 0.0275(18) 0.001(2)
    C9A 0.114(4) 0.088(2) 0.117(4) -0.001(2) 0.048(3) -0.003(2)
    C10A 0.114(4) 0.088(2) 0.117(4) -0.001(2) 0.048(3) -0.003(2)
    C11A 0.118(4) 0.119(4) 0.105(3) -0.008(3) 0.017(3) -0.009(3)
    C12A 0.118(4) 0.119(4) 0.105(3) -0.008(3) 0.017(3) -0.009(3)
    C12B 0.118(4) 0.119(4) 0.105(3) -0.008(3) 0.017(3) -0.009(3)
    C9B 0.114(4) 0.088(2) 0.117(4) -0.001(2) 0.048(3) -0.003(2)
    C10B 0.114(4) 0.088(2) 0.117(4) -0.001(2) 0.048(3) -0.003(2)
    C11B 0.118(4) 0.119(4) 0.105(3) -0.008(3) 0.017(3) -0.009(3)
_geom_special_details
;
Bond distances, angles <i>etc</i>. have been calculated using the rounded
fractional coordinates. All su's are estimated from the variances of the
(full) variance-covariance matrix. The cell e.s.d.'s are taken into account in
the estimation of distances, angles and torsion angles
;
loop_
    _geom_bond_atom_site_label_1
    _geom_bond_atom_site_label_2
    _geom_bond_site_symmetry_1
    _geom_bond_site_symmetry_2
    _geom_bond_distance
    _geom_bond_publ_flag
    P1 O2 . . 1.461(3) y
    P1 O3 . . 1.555(3) y
    P1 O4 . . 1.551(3) y
    P1 C7 . . 1.828(3) y
    O1 C7 . . 1.420(4) y
    O3 C9A . . 1.425(16) no
    O3 C9B . . 1.424(19) no
    O4 C11A . . 1.427(7) no
    O4 C11B . . 1.41(2) no
    O1 H1 . . 0.8200 no
    C1 C2 . . 1.387(4) no
    C1 C6 . . 1.375(5) no
    C1 C7 . . 1.523(5) no
    C2 C3 . . 1.385(6) no
    C3 C4 . . 1.354(6) no
    C4 C5 . . 1.361(5) no
    C5 C6 . . 1.379(6) no
    C7 C8 . . 1.515(5) no
    C9A C10A . . 1.47(2) no
    C9B C10B . . 1.45(2) no
    C11A C12A . . 1.448(11) no
    C11B C12B . . 1.47(3) no
    C2 H2 . . 0.9300 no
    C3 H3 . . 0.9300 no
    C4 H4 . . 0.9300 no
    C5 H5 . . 0.9300 no
    C6 H6 . . 0.9300 no
    C8 H8A . . 0.9600 no
    C8 H8B . . 0.9600 no
    C8 H8C . . 0.9600 no
    C9A H9A . . 0.9700 no
    C9A H9B . . 0.9700 no
    C9B H9C . . 0.9700 no
    C9B H9D . . 0.9700 no
    C10A H10A . . 0.9600 no
    C10A H10C . . 0.9600 no
    C10A H10B . . 0.9600 no
    C10B H10E . . 0.9600 no
    C10B H10D . . 0.9600 no
    C10B H10F . . 0.9600 no
    C11A H11A . . 0.9700 no
    C11A H11B . . 0.9700 no
    C11B H11C . . 0.9700 no
    C11B H11D . . 0.9700 no
    C12A H12A . . 0.9600 no
    C12A H12B . . 0.9600 no
    C12A H12C . . 0.9600 no
    C12B H12D . . 0.9600 no
    C12B H12E . . 0.9600 no
loop_
    _geom_contact_atom_site_label_1
    _geom_contact_atom_site_label_2
    _geom_contact_distance
    _geom_contact_site_symmetry_1
    _geom_contact_site_symmetry_2
    _geom_contact_publ_flag
    P1 H10E 3.1900 . . no
    O1 O2 3.127(4) . . no
    O1 O4 3.009(4) . . no
    O1 C9B 3.366(17) . 1_545 no
    O1 O2 2.709(4) . 7_555 no
    O1 C11B 3.399(19) . . no
    O1 C10B 3.306(13) . 1_545 no
    O2 O1 2.709(4) . 7_555 no
    O2 O1 3.127(4) . . no
    O3 C2 3.238(5) . . no
    O4 C6 3.266(4) . . no
    O4 O1 3.009(4) . . no
    O1 H10F 2.5200 . 1_545 no
    O1 H9B 2.8300 . 1_545 no
    O1 H10B 2.7300 . 1_545 no
    O1 H9D 2.8900 . 1_545 no
    O1 H6 2.3500 . . no
    O2 H9A 2.5400 . . no
    O2 H3 2.7200 . 4_564 no
    O2 H1 1.9100 . 7_555 no
    O2 H8B 2.8300 . . no
    O2 H11A 2.7100 . . no
    O2 H11D 2.5400 . . no
    O3 H8A 2.8000 . . no
    C2 O3 3.238(5) . . no
    C3 C12B 3.44(2) . 3_565 no
    C3 C9B 3.59(2) . 6_545 no
    C6 O4 3.266(4) . . no
    C9B O1 3.366(17) . 1_565 no
    C9B C3 3.59(2) . 6_555 no
    C10B O1 3.306(13) . 1_565 no
    C11B O1 3.399(19) . . no
    C12B C3 3.44(2) . 3_565 no
    C2 H8A 2.7500 . . no
    C2 H8C 3.0400 . . no
    C3 H12E 3.0400 . 3_565 no
    C3 H9B 2.9800 . 6_545 no
    C3 H9C 3.0100 . 6_545 no
    C4 H12E 3.1000 . 3_565 no
    C4 H10E 2.9700 . 4_565 no
    C5 H10A 3.0800 . 3_565 no
    C5 H8A 3.0800 . 6_545 no
    C8 H2 2.6800 . . no
    C12B H12D 3.0300 . 2_554 no
    H1 O2 1.9100 . 7_555 no
    H1 H10F 2.5900 . 1_545 no
    H1 H8B 2.2900 . . no
    H2 C8 2.6800 . . no
    H2 H8A 2.2000 . . no
    H3 O2 2.7200 . 4_565 no
    H4 H10E 2.3400 . 4_565 no
    H6 O1 2.3500 . . no
    H8A C2 2.7500 . . no
    H8A O3 2.8000 . . no
    H8A C5 3.0800 . 6_555 no
    H8A H2 2.2000 . . no
    H8B O2 2.8300 . . no
    H8B H11D 2.4300 . 7_555 no
    H8B H1 2.2900 . . no
    H8C C2 3.0400 . . no
    H9A H9A 2.3200 . 7_565 no
    H9A O2 2.5400 . . no
    H9B O1 2.8300 . 1_565 no
    H9B C3 2.9800 . 6_555 no
    H9C C3 3.0100 . 6_555 no
    H9D O1 2.8900 . 1_565 no
    H10A C5 3.0800 . 3_565 no
    H10B O1 2.7300 . 1_565 no
    H10B H11C 2.6000 . 1_565 no
    H10C H11C 2.5600 . 3_565 no
    H10E C4 2.9700 . 4_564 no
    H10E P1 3.1900 . . no
    H10E H4 2.3400 . 4_564 no
    H10F H1 2.5900 . 1_565 no
    H10F O1 2.5200 . 1_565 no
    H11A O2 2.7100 . . no
    H11C H10B 2.6000 . 1_545 no
    H11C H10C 2.5600 . 3_565 no
    H11D O2 2.5400 . . no
    H11D H8B 2.4300 . 7_555 no
    H12D C12B 3.0300 . 2_554 no
    H12D H12D 2.0700 . 2_554 no
    H12E C3 3.0400 . 3_565 no
    H12E C4 3.1000 . 3_565 no
loop_
    _geom_angle_atom_site_label_1
    _geom_angle_atom_site_label_2
    _geom_angle_atom_site_label_3
    _geom_angle_site_symmetry_1
    _geom_angle_site_symmetry_2
    _geom_angle_site_symmetry_3
    _geom_angle
    _geom_angle_publ_flag
    O2 P1 O3 . . . 114.63(18) no
    O2 P1 O4 . . . 114.61(15) no
    O2 P1 C7 . . . 113.59(16) no
    O3 P1 O4 . . . 104.1(2) no
    O3 P1 C7 . . . 104.11(14) no
    O4 P1 C7 . . . 104.63(16) no
    P1 O3 C9A . . . 123.9(7) no
    P1 O3 C9B . . . 132.8(10) no
    P1 O4 C11A . . . 126.6(4) no
    P1 O4 C11B . . . 123.8(9) no
    C7 O1 H1 . . . 109.00 no
    C2 C1 C7 . . . 122.0(3) no
    C6 C1 C7 . . . 120.3(3) no
    C2 C1 C6 . . . 117.7(3) no
    C1 C2 C3 . . . 120.6(4) no
    C2 C3 C4 . . . 120.5(4) no
    C3 C4 C5 . . . 119.7(4) no
    C4 C5 C6 . . . 120.4(4) no
    C1 C6 C5 . . . 121.1(3) no
    P1 C7 C1 . . . 111.1(2) no
    P1 C7 C8 . . . 108.9(2) no
    P1 C7 O1 . . . 105.7(2) no
    O1 C7 C8 . . . 110.6(3) no
    C1 C7 C8 . . . 113.0(3) no
    O1 C7 C1 . . . 107.4(2) no
    O3 C9A C10A . . . 111.4(16) no
    O3 C9B C10B . . . 114.3(16) no
    O4 C11A C12A . . . 111.1(6) no
    O4 C11B C12B . . . 112.8(19) no
    C1 C2 H2 . . . 120.00 no
    C3 C2 H2 . . . 120.00 no
    C2 C3 H3 . . . 120.00 no
    C4 C3 H3 . . . 120.00 no
    C3 C4 H4 . . . 120.00 no
    C5 C4 H4 . . . 120.00 no
    C4 C5 H5 . . . 120.00 no
    C6 C5 H5 . . . 120.00 no
    C1 C6 H6 . . . 119.00 no
    C5 C6 H6 . . . 119.00 no
    C7 C8 H8A . . . 109.00 no
    C7 C8 H8B . . . 109.00 no
    C7 C8 H8C . . . 110.00 no
    H8A C8 H8B . . . 109.00 no
    H8A C8 H8C . . . 109.00 no
    H8B C8 H8C . . . 109.00 no
    O3 C9A H9A . . . 109.00 no
    O3 C9A H9B . . . 109.00 no
    C10A C9A H9A . . . 109.00 no
    C10A C9A H9B . . . 109.00 no
    H9A C9A H9B . . . 108.00 no
    O3 C9B H9D . . . 109.00 no
    C10B C9B H9C . . . 109.00 no
    O3 C9B H9C . . . 109.00 no
    H9C C9B H9D . . . 107.00 no
    C10B C9B H9D . . . 109.00 no
    C9A C10A H10B . . . 109.00 no
    C9A C10A H10A . . . 109.00 no
    C9A C10A H10C . . . 109.00 no
    H10A C10A H10B . . . 110.00 no
    H10A C10A H10C . . . 109.00 no
    H10B C10A H10C . . . 109.00 no
    C9B C10B H10E . . . 109.00 no
    C9B C10B H10F . . . 110.00 no
    C9B C10B H10D . . . 109.00 no
    H10D C10B H10E . . . 109.00 no
    H10D C10B H10F . . . 109.00 no
    H10E C10B H10F . . . 110.00 no
    O4 C11A H11A . . . 109.00 no
    O4 C11A H11B . . . 109.00 no
    C12A C11A H11A . . . 109.00 no
    C12A C11A H11B . . . 109.00 no
    H11A C11A H11B . . . 108.00 no
    O4 C11B H11C . . . 109.00 no
    C12B C11B H11D . . . 109.00 no
    O4 C11B H11D . . . 109.00 no
    C12B C11B H11C . . . 109.00 no
    H11C C11B H11D . . . 108.00 no
    C11A C12A H12B . . . 109.00 no
    C11A C12A H12C . . . 109.00 no
    C11A C12A H12A . . . 109.00 no
    H12A C12A H12C . . . 110.00 no
    H12B C12A H12C . . . 109.00 no
    H12A C12A H12B . . . 109.00 no
    C11B C12B H12D . . . 109.00 no
    C11B C12B H12E . . . 110.00 no
    H12D C12B H12E . . . 110.00 no
loop_
    _geom_torsion_atom_site_label_1
    _geom_torsion_atom_site_label_2
    _geom_torsion_atom_site_label_3
    _geom_torsion_atom_site_label_4
    _geom_torsion_site_symmetry_1
    _geom_torsion_site_symmetry_2
    _geom_torsion_site_symmetry_3
    _geom_torsion_site_symmetry_4
    _geom_torsion
    _geom_torsion_publ_flag
    O2 P1 O3 C9A . . . . 17.3(11) no
    O4 P1 O3 C9A . . . . -108.6(11) no
    C7 P1 O3 C9A . . . . 142.0(11) no
    O2 P1 O4 C11A . . . . -33.3(5) no
    O3 P1 O4 C11A . . . . 92.7(5) no
    C7 P1 O4 C11A . . . . -158.4(5) no
    O2 P1 C7 O1 . . . . -62.4(3) no
    O2 P1 C7 C1 . . . . -178.45(19) no
    O2 P1 C7 C8 . . . . 56.5(3) no
    O3 P1 C7 O1 . . . . 172.3(3) no
    O3 P1 C7 C1 . . . . 56.2(3) no
    O3 P1 C7 C8 . . . . -68.9(3) no
    O4 P1 C7 O1 . . . . 63.4(3) no
    O4 P1 C7 C1 . . . . -52.8(2) no
    O4 P1 C7 C8 . . . . -177.8(2) no
    P1 O3 C9A C10A . . . . 95.4(14) no
    P1 O4 C11A C12A . . . . 121.8(6) no
    C6 C1 C2 C3 . . . . 0.9(5) no
    C7 C1 C2 C3 . . . . -179.5(3) no
    C2 C1 C6 C5 . . . . -0.2(5) no
    C7 C1 C6 C5 . . . . -179.8(3) no
    C2 C1 C7 P1 . . . . -87.5(3) no
    C2 C1 C7 O1 . . . . 157.5(3) no
    C2 C1 C7 C8 . . . . 35.3(4) no
    C6 C1 C7 P1 . . . . 92.2(3) no
    C6 C1 C7 O1 . . . . -22.9(4) no
    C6 C1 C7 C8 . . . . -145.1(3) no
    C1 C2 C3 C4 . . . . -0.6(6) no
    C2 C3 C4 C5 . . . . -0.4(6) no
    C3 C4 C5 C6 . . . . 1.1(6) no
    C4 C5 C6 C1 . . . . -0.8(6) no
loop_
    _geom_hbond_atom_site_label_D
    _geom_hbond_atom_site_label_H
    _geom_hbond_atom_site_label_A
    _geom_hbond_site_symmetry_A
    _geom_hbond_distance_DH
    _geom_hbond_distance_HA
    _geom_hbond_distance_DA
    _geom_hbond_angle_DHA
    _geom_hbond_publ_flag
    O1 H1 O2 7_555 0.8200 1.9100 2.709(4) 163.00 yes
