# Supplementary material for: Diethyl (1-hydr­oxy-1-phenyl­ethyl)phospho­nate
Source: Acta Crystallogr Sect E Struct Rep Online. 2009 Mar 31;65(Pt 4):o939. doi: 10.1107/S1600536809011428 (PMC2969021; doi:10.1107/S1600536809011428)
Supplement: Supplementary file 2 [file e-65-0o939-Isup2.hkl]

#
# h,k,l, Fc-squared, Fo-squared, sigma(Fo-squared) and status flag
#
data_I
_shelx_title ' NCAN1'
_shelx_refln_list_code          4
_shelx_F_calc_maximum      399.62
_exptl_crystal_F_000      1104.00
_reflns_d_resolution_high  0.8210
 
loop_
 _symmetry_equiv_pos_as_xyz
 'x, y, z'
 '-x, y, -z+1/2'
 'x+1/2, y+1/2, z'
 '-x+1/2, y+1/2, -z+1/2'
 '-x, -y, -z'
 'x, -y, z-1/2'
 '-x+1/2, -y+1/2, -z'
 'x+1/2, -y+1/2, z-1/2'
 
_cell_length_a    20.1187
_cell_length_b     8.4488
_cell_length_c    18.4833
_cell_angle_alpha  90.000
_cell_angle_beta  116.991
_cell_angle_gamma  90.000
 
_shelx_F_squared_multiplier     1.000
 
loop_
 _refln_index_h
 _refln_index_k
 _refln_index_l
 _refln_F_squared_calc
 _refln_F_squared_meas
 _refln_F_squared_sigma
 _refln_observed_status
   4   0   0    18287.12    19557.86    110.08 o
   6   0   0    20983.17    21389.11    250.93 o
   8   0   0    14937.04    17017.70     47.32 o
  10   0   0     2778.41     2907.26     23.60 o
  12   0   0     1373.27     1313.34     18.81 o
  14   0   0       76.23       34.98      4.21 o
  16   0   0      491.28      500.29     10.35 o
  18   0   0       56.39       27.06     10.37 o
  20   0   0        0.54        6.58     10.99 o
   1   1   0    22310.14    23391.35    506.46 o
   3   1   0    21572.73    22988.78     36.03 o
   5   1   0     9513.36     9725.50     74.14 o
   7   1   0     4089.97     3914.24     22.69 o
   9   1   0     8177.69     8762.30     37.47 o
  11   1   0      809.11      803.70     23.06 o
  13   1   0      959.83      906.36     17.32 o
  15   1   0      424.68      420.68      8.59 o
  17   1   0        0.23        6.40      4.85 o
  19   1   0       10.47       15.57     12.43 o
  21   1   0       12.47       23.82     17.64 o
   0   2   0    14682.95    15872.37     46.80 o
   2   2   0     1681.78     2086.74     21.01 o
   4   2   0       22.38       91.42     18.93 o
   6   2   0     3486.03     3580.30     21.70 o
   8   2   0       46.27       27.58      2.94 o
  10   2   0     1910.81     1846.77     20.42 o
  12   2   0      176.31      160.93      4.68 o
  14   2   0        5.24        2.37      6.34 o
  16   2   0       23.79       10.29      4.58 o
  18   2   0        0.03       15.08      6.40 o
  20   2   0        1.24        4.79     10.39 o
   1   3   0     1410.75     1024.74     12.01 o
   3   3   0     3400.54     3293.27     42.64 o
   5   3   0       37.84       28.56      2.84 o
   7   3   0      765.94      598.26     33.52 o
   9   3   0      686.62      826.33     33.03 o
  11   3   0        8.95        3.50      3.44 o
  13   3   0      117.69      113.55      8.16 o
  15   3   0       14.58        0.35     16.40 o
  17   3   0        2.20        7.79      5.62 o
  19   3   0       12.20       10.53      7.05 o
   0   4   0     4164.17     5550.77     40.85 o
   2   4   0      589.83      566.72     11.46 o
   4   4   0      240.19      201.61      5.15 o
   6   4   0        2.34        9.99      5.99 o
   8   4   0      191.64      191.51      4.66 o
  10   4   0        5.21       11.85      5.33 o
  12   4   0       33.11       19.05      4.37 o
  14   4   0      138.34      162.85      5.58 o
  16   4   0        4.39       14.44      6.22 o
  18   4   0       60.23       60.02      6.25 o
  20   4   0        3.51       10.85     10.57 o
   1   5   0     1794.12     1935.49     54.45 o
   3   5   0     1456.79     1419.18     18.38 o
   5   5   0      184.24      125.23      4.55 o
   7   5   0      633.38      654.28     14.48 o
   9   5   0      346.15      353.12      7.71 o
  11   5   0       10.82       10.13      8.89 o
  13   5   0       59.08       70.13     17.46 o
  15   5   0        3.30       15.83      6.41 o
  17   5   0        3.24       39.84     12.07 o
  19   5   0        3.47       15.83     11.48 o
   0   6   0      774.25      629.56     15.98 o
   2   6   0       33.65       45.70      4.85 o
   4   6   0      323.97      293.33      6.63 o
   6   6   0     2030.15     1914.14     39.07 o
   8   6   0       40.53       56.01      9.01 o
  10   6   0      504.93      502.21     10.08 o
  12   6   0      484.83      465.74     12.39 o
  14   6   0       29.46       16.12      7.06 o
  16   6   0       27.07       24.84      6.28 o
   1   7   0      703.35      646.56     19.99 o
   3   7   0     1829.21     1747.87     26.14 o
   5   7   0      673.41      692.37     14.89 o
   7   7   0        1.59        4.67      9.03 o
   9   7   0       97.35       63.25      6.31 o
  11   7   0       21.28       21.73      5.77 o
  13   7   0       21.50        0.51      8.45 o
  15   7   0       18.57       15.46      7.68 o
   0   8   0      288.16      350.89     10.93 o
   2   8   0       32.76       23.07      5.35 o
   4   8   0      135.28      133.81     22.85 o
   6   8   0       44.20       33.75      6.35 o
   8   8   0        0.00        6.52      7.12 o
  10   8   0       17.59        5.92     10.09 o
  12   8   0        8.65        4.56      5.81 o
   1   9   0       33.36       17.66      9.92 o
   3   9   0        4.83        7.65     13.57 o
   5   9   0        0.63        3.97      6.86 o
   7   9   0       21.56        8.75      8.25 o
   9   9   0       22.76       38.92     23.19 o
   0  10   0        0.06        9.53      9.34 o
   2  10   0        0.48        5.60      7.38 o
   4  10   0        1.17       11.19      8.28 o
 -21   1   1       25.73       33.66      8.93 o
 -19   1   1        0.11        3.55      5.76 o
 -17   1   1       12.47       14.00     12.18 o
 -15   1   1      443.34      388.28     11.85 o
 -13   1   1      118.34      156.17      6.41 o
 -11   1   1       11.73       17.87      4.34 o
  -9   1   1     2227.60     2766.39     29.77 o
  -7   1   1     3215.21     3696.03     30.11 o
  -5   1   1    14509.07    14685.37     49.30 o
  -3   1   1    10424.21    11006.08     35.26 o
  -1   1   1     1068.12     1406.87     11.28 o
   1   1   1    32260.14    32084.53    193.27 o
   3   1   1    23796.06    24168.84     57.75 o
   5   1   1      783.38      581.26     13.22 o
   7   1   1        0.09       21.07      3.65 o
   9   1   1     1556.45     1621.48     25.64 o
  11   1   1      440.64      551.37     13.29 o
  13   1   1      104.54       66.78      6.50 o
  15   1   1       25.53       29.58      6.45 o
  17   1   1        6.13       11.18     12.30 o
  19   1   1        1.31        3.00     13.43 o
  21   1   1        0.01        1.74     21.30 o
 -20   2   1        0.18        0.00     35.59 o
 -18   2   1       18.12        2.03     17.14 o
 -16   2   1        2.66        5.25     10.25 o
 -14   2   1      543.78      598.87     16.02 o
 -12   2   1       46.08       50.94      5.55 o
 -10   2   1     1131.32     1325.80     24.47 o
  -8   2   1     2327.20     2455.60     28.05 o
  -6   2   1     3269.62     3571.29     29.60 o
  -4   2   1     1276.20     1205.64     16.58 o
  -2   2   1    26366.82    27872.95     64.97 o
   0   2   1      171.66      165.82      5.01 o
   2   2   1     1268.37     1445.61     16.81 o
   4   2   1      520.09      535.29     13.10 o
   6   2   1     1468.78     1836.13     23.50 o
   8   2   1        0.22        0.63     10.82 o
  10   2   1     1675.10     1650.10     28.02 o
  12   2   1       19.57       11.18      5.26 o
  14   2   1      502.32      582.11     16.22 o
  16   2   1       52.66       44.12      6.93 o
  18   2   1        2.53        3.58     13.52 o
  20   2   1       16.38       31.05      8.77 o
 -21   3   1        0.08       13.80     15.44 o
 -19   3   1        5.93        5.29     12.62 o
 -17   3   1       49.11       62.52      8.25 o
 -15   3   1       30.16       54.54      6.79 o
 -13   3   1      229.31      281.19      8.31 o
 -11   3   1      223.96      223.14      6.87 o
  -9   3   1       53.96       49.94      5.00 o
  -7   3   1      641.27      614.12     16.66 o
  -5   3   1     1992.14     1937.55     24.14 o
  -3   3   1      321.74      363.59      8.77 o
  -1   3   1    10193.45    11091.61     48.43 o
   1   3   1     7714.57     7705.09     41.92 o
   3   3   1       29.54       44.71      4.14 o
   5   3   1       61.31       58.39      4.46 o
   7   3   1     3071.57     2948.86     32.66 o
   9   3   1     1004.03     1071.99     23.74 o
  11   3   1      273.04      307.89      9.93 o
  13   3   1      319.14      336.46      9.73 o
  15   3   1      124.03      111.89      7.30 o
  17   3   1        8.34       23.32     14.78 o
  19   3   1        0.30        1.60     19.94 o
 -20   4   1       36.54       44.00      9.50 o
 -18   4   1        3.53       15.77     14.89 o
 -16   4   1       54.11       58.93      8.28 o
 -14   4   1      120.24      154.19      7.91 o
 -12   4   1        2.05        8.31      5.56 o
 -10   4   1      184.46      158.39      7.12 o
  -8   4   1       87.99       75.58      5.69 o
  -6   4   1      935.02     1138.43     22.68 o
  -4   4   1      740.16      656.47     17.22 o
  -2   4   1      640.65      630.45     16.43 o
   0   4   1        3.96        2.21      7.85 o
   2   4   1     3204.30     3404.16     33.03 o
   4   4   1     3506.26     3189.88     33.97 o
   6   4   1       53.48       51.83      4.97 o
   8   4   1      604.19      547.23     13.65 o
  10   4   1      323.83      311.94     10.31 o
  12   4   1       56.88       80.43      6.82 o
  14   4   1       78.19       89.22      7.35 o
  16   4   1        1.98       12.64     12.51 o
  18   4   1       14.96        9.47      7.30 o
 -19   5   1        0.01        7.61     13.13 o
 -17   5   1       57.86       94.65      9.29 o
 -15   5   1       26.38       27.97      8.05 o
 -13   5   1      142.10      145.31      8.32 o
 -11   5   1      344.58      295.30      9.12 o
  -9   5   1      229.98      202.50      8.05 o
  -7   5   1      486.70      447.92     13.85 o
  -5   5   1      782.27      779.59     21.73 o
  -3   5   1        2.13        6.58      8.76 o
  -1   5   1      294.03      226.06      6.38 o
   1   5   1       21.09       45.54      5.25 o
   3   5   1        0.41        8.62      9.14 o
   5   5   1      655.81      623.36     14.57 o
   7   5   1      394.19      396.34     11.27 o
   9   5   1       21.77       39.54      6.34 o
  11   5   1      257.58      211.41      8.49 o
  13   5   1      201.18      242.84     10.20 o
  15   5   1       23.92       20.91      7.68 o
  17   5   1       53.08       62.80      9.25 o
 -18   6   1       42.73       38.99     10.27 o
 -16   6   1        0.48        5.41      6.99 o
 -14   6   1       26.66       14.60      8.24 o
 -12   6   1        2.47        5.09     12.62 o
 -10   6   1      120.72      150.04      8.67 o
  -8   6   1      181.94      145.74      8.54 o
  -6   6   1      232.14      225.79      8.51 o
  -4   6   1     2106.01     2212.15     35.77 o
  -2   6   1     1922.04     1715.40     31.50 o
   0   6   1      176.30      173.66      7.69 o
   2   6   1      600.33      546.81     15.72 o
   4   6   1     1795.95     1719.80     33.01 o
   6   6   1      442.13      429.03     12.82 o
   8   6   1        0.11        0.55     21.88 o
  10   6   1       38.86       64.77      7.55 o
  12   6   1       41.30        9.36     13.04 o
  14   6   1        0.35       19.71      7.38 o
  16   6   1       33.87       24.53      8.76 o
 -15   7   1        0.10       11.35     14.54 o
 -13   7   1        1.54        7.42      7.13 o
 -11   7   1        3.37        7.37      7.25 o
  -9   7   1       51.99       71.04      8.20 o
  -7   7   1      158.98      175.29      9.13 o
  -5   7   1       82.08       87.06      8.25 o
  -3   7   1       65.11       85.91      8.36 o
  -1   7   1      206.92      233.83      9.47 o
   1   7   1      811.13      782.06     19.79 o
   3   7   1       98.06      109.47      8.70 o
   5   7   1      150.76      171.56      9.04 o
   7   7   1      182.21      194.77      9.13 o
   9   7   1       14.08        1.32     21.42 o
  11   7   1        0.01        6.44     11.40 o
  13   7   1        8.31        1.56     20.61 o
  15   7   1        3.64       12.83     15.40 o
 -14   8   1        0.04       21.89     17.96 o
 -12   8   1        3.01        2.79      6.96 o
 -10   8   1        0.28        8.16     13.44 o
  -8   8   1        0.00        6.31     12.71 o
  -6   8   1       31.61       25.15      8.69 o
  -4   8   1        0.69        7.04     12.91 o
  -2   8   1       62.50       44.00      8.10 o
   0   8   1      101.20      103.09      8.80 o
   2   8   1        0.01       11.59      6.93 o
   4   8   1       60.23       63.92      8.91 o
   6   8   1       25.70       34.49      8.83 o
   8   8   1       35.20       10.82     14.67 o
  10   8   1       24.27       13.15     15.46 o
  12   8   1        0.48       15.98     16.26 o
 -11   9   1       12.04        4.36     18.73 o
  -9   9   1        2.86       19.95     18.72 o
  -7   9   1       13.47       20.83      9.04 o
  -5   9   1       29.84       32.34      9.35 o
  -3   9   1       13.32        2.74      7.71 o
  -1   9   1        0.02        8.06     13.91 o
   1   9   1       18.39        2.21     21.77 o
   3   9   1        5.02       13.47     15.26 o
   5   9   1        1.04       45.66     18.88 o
   7   9   1        5.82       13.28      8.77 o
   9   9   1        3.70        2.13      8.64 o
  -4  10   1       31.22       36.92     10.85 o
  -2  10   1        6.98       22.05     10.13 o
   0  10   1       13.27       18.55     10.06 o
   2  10   1        6.19        0.65     14.55 o
   4  10   1        0.00       10.88      9.34 o
 -22   0   2      148.20      150.69     11.51 o
 -20   0   2       81.59       71.04      8.80 o
 -18   0   2       44.03       50.44      6.91 o
 -16   0   2      575.82      563.06     16.79 o
 -14   0   2      351.78      277.64      8.55 o
 -12   0   2     1101.14     1015.42     21.98 o
 -10   0   2     1966.92     1939.88     26.49 o
  -8   0   2     1410.65     1548.95     20.88 o
  -6   0   2     5684.62     4922.57     29.78 o
  -4   0   2    28350.56    27861.13    206.67 o
  -2   0   2     6613.75     6669.55     21.67 o
   0   0   2    27624.48    27669.55    158.89 o
   2   0   2    41465.83    37275.58    235.64 o
   4   0   2     5263.85     5611.56     31.80 o
   6   0   2     2503.15     3066.23     28.40 o
   8   0   2     2847.49     2658.61     30.10 o
  10   0   2        0.12        0.68      4.63 o
  12   0   2      284.97      302.64     10.46 o
  14   0   2        5.05       12.33     12.05 o
  16   0   2        7.66       10.71     11.87 o
  18   0   2        4.91       12.39     13.32 o
  20   0   2       40.53       32.95      9.04 o
 -21   1   2       49.29       50.31      9.03 o
 -19   1   2      110.70       76.05      8.79 o
 -17   1   2      230.87      233.56      8.65 o
 -15   1   2       59.76       60.02      6.44 o
 -13   1   2     1365.55     1259.67     26.37 o
 -11   1   2       23.57       30.75      4.41 o
  -9   1   2     1685.29     1850.56     24.35 o
  -7   1   2      754.14      664.20     14.13 o
  -5   1   2     1365.32     1480.11     17.01 o
  -3   1   2    11683.46    13398.73     38.90 o
  -1   1   2    13625.54    14270.35     35.92 o
   1   1   2     2783.27     3363.00     20.52 o
   3   1   2      546.84      465.31     11.07 o
   5   1   2     3657.29     3777.13     29.35 o
   7   1   2      781.86      864.25     18.20 o
   9   1   2     1759.90     1536.44     25.65 o
  11   1   2      924.07      898.91     23.33 o
  13   1   2      315.71      322.97      8.58 o
  15   1   2      179.19      164.00      7.70 o
  17   1   2        8.68       13.67     13.21 o
  19   1   2        3.77       14.67      7.38 o
 -22   2   2        1.50       16.91      8.80 o
 -20   2   2        4.56        8.21     12.01 o
 -18   2   2       20.61       12.83      7.10 o
 -16   2   2      223.75      230.60      8.33 o
 -14   2   2        6.31        9.58     10.51 o
 -12   2   2      190.45      178.82      6.39 o
 -10   2   2       42.52       47.10      4.61 o
  -8   2   2        4.62        1.64      7.99 o
  -6   2   2       58.24       53.24      4.00 o
  -4   2   2       25.51        4.43      5.99 o
  -2   2   2     2343.28     2823.43     22.56 o
   0   2   2     9557.66     9113.43     37.15 o
   2   2   2      875.46      730.51     14.34 o
   4   2   2     4794.35     4880.46     33.36 o
   6   2   2     2748.10     2893.41     29.50 o
   8   2   2      678.62      775.64     19.21 o
  10   2   2       14.22       13.21      4.89 o
  12   2   2      919.71      903.69     24.99 o
  14   2   2       47.48       48.94      6.68 o
  16   2   2       53.42       65.77      7.89 o
  18   2   2       51.91       45.18      8.32 o
  20   2   2        1.82       14.67     14.97 o
 -21   3   2        0.01       11.12      8.20 o
 -19   3   2       23.86       33.15      8.15 o
 -17   3   2       36.71       28.82      7.50 o
 -15   3   2      151.43      153.75      7.68 o
 -13   3   2       48.12       62.80      6.31 o
 -11   3   2       10.42       10.59     10.19 o
  -9   3   2        7.74        4.17      7.66 o
  -7   3   2       46.22       64.35      4.68 o
  -5   3   2     2502.82     2777.56     27.97 o
  -3   3   2      493.03      407.69      8.93 o
  -1   3   2      381.67      309.76      8.41 o
   1   3   2      362.82      302.95      8.62 o
   3   3   2    10169.30    11149.43     54.16 o
   5   3   2     1714.00     1922.01     26.37 o
   7   3   2     1653.92     1891.11     27.69 o
   9   3   2      106.78      124.77      6.13 o
  11   3   2       80.06       83.95      6.48 o
  13   3   2       81.91       71.49      7.03 o
  15   3   2        5.35        1.28     17.14 o
  17   3   2        0.74        2.18      5.71 o
  19   3   2        9.80       16.77     15.72 o
 -20   4   2        1.69        8.21     12.82 o
 -18   4   2        0.59        6.53     11.85 o
 -16   4   2       14.32        3.85     13.61 o
 -14   4   2        0.27       18.48     13.46 o
 -12   4   2       77.93       70.15      6.81 o
 -10   4   2        4.74        1.28     14.46 o
  -8   4   2       30.40       32.14      5.21 o
  -6   4   2      770.68      805.98     20.09 o
  -4   4   2       64.79       73.60      5.01 o
  -2   4   2      951.28      960.38     19.73 o
   0   4   2      205.14      275.87      7.64 o
   2   4   2       64.98       68.09      4.67 o
   4   4   2      130.15      115.85      5.52 o
   6   4   2      267.34      297.13      8.84 o
   8   4   2      111.82      109.65      6.48 o
  10   4   2        0.70        0.49     18.73 o
  12   4   2       36.42       23.83      6.30 o
  14   4   2       38.01       35.96      7.64 o
  16   4   2       22.16       19.01      7.25 o
  18   4   2        0.63        4.97     13.34 o
 -19   5   2        9.24        5.83     13.43 o
 -17   5   2        1.22        7.42     12.58 o
 -15   5   2      160.76      172.96     10.24 o
 -13   5   2      189.19      162.87      8.80 o
 -11   5   2       32.24       32.64      7.07 o
  -9   5   2       30.04       60.57      6.61 o
  -7   5   2       40.20       26.77      5.86 o
  -5   5   2      557.27      533.66     13.89 o
  -3   5   2        0.91        6.22      8.38 o
  -1   5   2      514.65      520.66     12.92 o
   1   5   2      754.04      786.52     21.33 o
   3   5   2     1147.33     1173.31     24.84 o
   5   5   2       23.82       61.54      6.38 o
   7   5   2      448.67      491.62     14.90 o
   9   5   2      252.90      211.66      8.49 o
  11   5   2       89.71      107.81      7.90 o
  13   5   2       61.33       75.28      8.75 o
  15   5   2       20.15       18.32      7.57 o
  17   5   2        3.46        1.64      8.06 o
 -18   6   2        0.76        3.38     18.84 o
 -16   6   2       71.47       85.09      9.63 o
 -14   6   2       69.58       51.70      9.03 o
 -12   6   2       59.60       57.45      7.78 o
 -10   6   2      635.67      684.87     18.98 o
  -8   6   2      160.68      115.09      8.35 o
  -6   6   2      356.86      357.21     12.04 o
  -4   6   2     1070.11     1017.11     27.08 o
  -2   6   2       19.17        8.31      5.86 o
   0   6   2      765.81      764.35     17.12 o
   2   6   2      167.54      129.96      7.66 o
   4   6   2        1.64        1.45      5.95 o
   6   6   2      557.61      558.88     17.56 o
   8   6   2      316.76      296.52     10.66 o
  10   6   2       29.75       12.70      6.49 o
  12   6   2      205.41      237.91     10.37 o
  14   6   2        8.80        5.87      6.82 o
  16   6   2       11.40        3.38     17.14 o
 -15   7   2        0.64       12.96     14.71 o
 -13   7   2       32.85        3.68     16.12 o
 -11   7   2       39.85       34.80      8.77 o
  -9   7   2      211.85      206.04      9.65 o
  -7   7   2      388.90      366.97     10.50 o
  -5   7   2       10.51        4.97     13.07 o
  -3   7   2      727.42      738.66     19.23 o
  -1   7   2      932.00      962.03     20.85 o
   1   7   2      152.49      192.56      9.08 o
   3   7   2      300.42      282.97     10.12 o
   5   7   2      613.00      618.51     19.36 o
   7   7   2        1.84       34.28     16.36 o
   9   7   2       56.71       32.24      8.34 o
  11   7   2        5.50        8.11     12.74 o
  13   7   2        7.39        3.38      6.31 o
 -14   8   2        2.80       19.01     17.51 o
 -12   8   2        2.40        3.35      6.67 o
 -10   8   2       15.23       15.42      8.47 o
  -8   8   2        0.02        6.99     12.96 o
  -6   8   2       54.42       43.65      9.23 o
  -4   8   2       97.42      109.28      9.80 o
  -2   8   2        1.30       20.75     15.23 o
   0   8   2      215.95      220.24      9.45 o
   2   8   2      185.89      183.10     10.53 o
   4   8   2       26.79        9.31     14.25 o
   6   8   2      168.22      150.48     10.42 o
   8   8   2        2.50        2.40      6.96 o
  10   8   2       13.15        8.36      7.88 o
  12   8   2       21.02       21.07      9.17 o
 -11   9   2        2.37        6.90     13.61 o
  -9   9   2        7.43        0.83     31.96 o
  -7   9   2        2.89        4.66     15.82 o
  -5   9   2       17.24        5.25     15.03 o
  -3   9   2       84.40       96.37     10.42 o
  -1   9   2        2.18        0.91     11.07 o
   1   9   2      100.62      100.23     10.80 o
   3   9   2       83.19       98.65     10.54 o
   5   9   2        4.88        2.53      8.13 o
   7   9   2        6.89       15.63     16.71 o
   9   9   2       40.01       49.19     10.54 o
  -4  10   2        4.51       11.84     17.83 o
  -2  10   2       33.70        7.61     17.14 o
   0  10   2       20.94       16.12     18.96 o
   2  10   2        4.15        2.56     24.16 o
 -23   1   3        7.31       29.11     18.23 o
 -21   1   3       58.18       36.06      8.82 o
 -19   1   3      228.27      278.82     10.93 o
 -17   1   3       52.27       39.76      6.80 o
 -15   1   3        3.46       19.01     11.95 o
 -13   1   3      288.92      259.10      7.69 o
 -11   1   3        0.99        5.29      3.78 o
  -9   1   3      441.63      503.45     14.68 o
  -7   1   3     1361.86     1363.42     18.94 o
  -5   1   3       20.10        4.85      3.00 o
  -3   1   3      151.96      131.79      3.86 o
  -1   1   3      140.06      185.75      5.54 o
   1   1   3    36416.43    35731.22    257.46 o
   3   1   3       10.78       32.24      3.72 o
   5   1   3     1181.31     1271.62     19.55 o
   7   1   3      122.05      206.30      6.10 o
   9   1   3     1113.53     1126.52     23.75 o
  11   1   3     1761.96     1647.23     31.59 o
  13   1   3        1.32        0.53     19.94 o
  15   1   3      162.80      177.17      8.01 o
  17   1   3        0.02        3.58     13.16 o
  19   1   3        1.57       11.41     13.92 o
 -22   2   3        1.69        3.35     17.35 o
 -20   2   3       74.51       63.78      9.18 o
 -18   2   3      235.11      272.65     10.22 o
 -16   2   3      344.94      318.22      9.15 o
 -14   2   3      179.05      151.78      7.19 o
 -12   2   3      509.40      556.37     13.35 o
 -10   2   3       12.46        5.25      7.29 o
  -8   2   3     1478.55     1884.96     24.57 o
  -6   2   3     1151.17     1368.65     19.63 o
  -4   2   3        9.55        6.44      3.28 o
  -2   2   3    16303.73    16432.11     52.15 o
   0   2   3    20753.14    22696.04     61.29 o
   2   2   3    33418.59    34118.18     81.68 o
   4   2   3      337.70      240.64      8.23 o
   6   2   3     1265.81     1401.57     23.18 o
   8   2   3        1.37        6.13      7.84 o
  10   2   3      848.60      795.47     22.95 o
  12   2   3        6.23       18.25     12.77 o
  14   2   3      238.38      262.24      8.59 o
  16   2   3        0.02       21.23     14.26 o
  18   2   3        0.83        6.99     12.26 o
 -21   3   3       22.46       14.20      8.73 o
 -19   3   3        0.93        5.74     11.32 o
 -17   3   3      211.53      236.55      8.98 o
 -15   3   3      524.78      582.54     16.65 o
 -13   3   3       62.58       81.70      6.40 o
 -11   3   3     2028.76     2120.76     31.77 o
  -9   3   3      281.22      311.63     10.30 o
  -7   3   3     2595.45     2713.61     30.41 o
  -5   3   3     1169.77     1022.76     18.67 o
  -3   3   3      142.47      166.51      5.48 o
  -1   3   3    12170.49    13618.70     55.73 o
   1   3   3     8412.95     8332.21     45.21 o
   3   3   3      440.83      528.36     15.04 o
   5   3   3     5366.17     5662.03     43.92 o
   7   3   3     1410.38     1432.86     26.11 o
   9   3   3      125.41      141.50      6.52 o
  11   3   3      439.46      474.90     14.65 o
  13   3   3      411.60      440.09     12.62 o
  15   3   3        2.59        3.19      5.53 o
  17   3   3       24.32       21.07      7.71 o
  19   3   3       51.14       54.41      9.65 o
 -20   4   3       31.05       17.87      8.97 o
 -18   4   3      186.94      206.80     10.43 o
 -16   4   3       20.10       14.13      6.52 o
 -14   4   3      582.28      555.53     17.51 o
 -12   4   3      227.14      221.82      7.64 o
 -10   4   3      569.66      608.87     14.84 o
  -8   4   3     1138.96     1130.68     23.79 o
  -6   4   3      883.70     1173.91     23.03 o
  -4   4   3     4043.68     4458.73     38.98 o
  -2   4   3      226.45      255.12      7.63 o
   0   4   3      207.63      300.49      9.51 o
   2   4   3      608.52      681.63     18.01 o
   4   4   3     6537.61     6816.25     51.11 o
   6   4   3      423.30      477.98     13.15 o
   8   4   3     1450.44     1169.07     27.22 o
  10   4   3     1011.15     1111.73     27.72 o
  12   4   3        7.21        7.61     11.13 o
  14   4   3       63.03       68.24      8.33 o
  16   4   3       64.85       52.47      8.71 o
  18   4   3        1.00        9.58      7.61 o
 -19   5   3        2.65       13.93     15.12 o
 -17   5   3       78.01      102.73      9.86 o
 -15   5   3      127.82      103.27      9.53 o
 -13   5   3       82.58       71.79      7.64 o
 -11   5   3        0.09        4.21      5.26 o
  -9   5   3      197.17      172.26      7.43 o
  -7   5   3       56.38       77.13      6.37 o
  -5   5   3        6.28        6.90      4.74 o
  -3   5   3        3.38       22.98      5.09 o
  -1   5   3     2312.94     2079.42     30.65 o
   1   5   3      848.38     1031.26     23.29 o
   3   5   3       19.36        2.40     11.66 o
   5   5   3      631.82      552.20     14.96 o
   7   5   3      319.08      298.35      8.55 o
   9   5   3      401.89      404.84     12.46 o
  11   5   3        0.88       24.27     13.77 o
  13   5   3       86.85      111.70      9.16 o
  15   5   3        5.73        9.26     13.72 o
  17   5   3       12.07        7.76     13.31 o
 -18   6   3        0.57        9.10     14.24 o
 -16   6   3        1.91        2.97     16.02 o
 -14   6   3        2.72        6.09     12.00 o
 -12   6   3        4.51        1.86     17.35 o
 -10   6   3       14.86       21.64      7.08 o
  -8   6   3      485.70      495.15     16.14 o
  -6   6   3      596.53      608.43     16.58 o
  -4   6   3       62.90       69.41      6.93 o
  -2   6   3     1101.88     1067.94     26.59 o
   0   6   3      857.77      939.67     26.03 o
   2   6   3      194.62      151.13      7.83 o
   4   6   3       26.76        9.58      6.30 o
   6   6   3      120.62      173.19      8.85 o
   8   6   3       48.34       35.85      7.41 o
  10   6   3        1.60        4.51     11.74 o
  12   6   3       15.44       13.41      7.71 o
  14   6   3        2.72       11.12     13.92 o
  16   6   3       18.14        2.82      7.57 o
 -17   7   3        6.92        7.76     14.14 o
 -15   7   3        0.79       10.36     15.43 o
 -13   7   3       23.87       27.97      8.79 o
 -11   7   3       90.27      117.95      9.80 o
  -9   7   3       20.17       13.54      7.16 o
  -7   7   3      115.51      111.51      8.78 o
  -5   7   3      283.23      320.12      9.81 o
  -3   7   3       42.10       49.69      7.48 o
  -1   7   3      232.28      205.53      9.13 o
   1   7   3      133.49      117.95      8.64 o
   3   7   3      911.64      913.82     20.32 o
   5   7   3       47.36       76.97      8.07 o
   7   7   3      224.25      277.05     11.19 o
   9   7   3       22.54       31.64      8.56 o
  11   7   3        0.05       27.32     15.99 o
  13   7   3        2.63       29.97     17.82 o
 -14   8   3       12.28        0.00     41.98 o
 -12   8   3       14.51        7.91     14.08 o
 -10   8   3        2.88        0.18     14.74 o
  -8   8   3        7.60        5.92      7.18 o
  -6   8   3        0.47        2.00     18.62 o
  -4   8   3        0.00        7.71     12.48 o
  -2   8   3       14.72       10.19     13.67 o
   0   8   3       21.61       32.54      8.58 o
   2   8   3      145.11      161.52     10.57 o
   4   8   3      128.98      134.03     10.44 o
   6   8   3       58.03       53.24      9.55 o
   8   8   3        9.09        9.80      7.64 o
  10   8   3       14.48       22.89     17.69 o
 -11   9   3        7.69        7.91      8.56 o
  -9   9   3        0.98       20.50     17.54 o
  -7   9   3        2.16        8.57     14.45 o
  -5   9   3        0.06        3.75     17.77 o
  -3   9   3        1.20       31.14      9.08 o
  -1   9   3        3.66        7.42     13.83 o
   1   9   3        2.56        5.41      7.45 o
   3   9   3        1.33        2.51      8.06 o
   5   9   3        5.94        1.40     10.33 o
   7   9   3        1.59       10.59      8.69 o
  -4  10   3        5.08        3.42     20.61 o
  -2  10   3       52.63       56.91     11.61 o
   0  10   3        6.51       14.33      9.91 o
   2  10   3       25.49       17.50     19.24 o
 -22   0   4        3.95        7.96     12.23 o
 -20   0   4      223.21      224.73     10.61 o
 -18   0   4      886.07      842.55     20.02 o
 -16   0   4      187.82      119.30      7.15 o
 -14   0   4      141.73      142.77      6.34 o
 -12   0   4     2043.55     2216.31     29.98 o
 -10   0   4     1307.08     1110.55     20.63 o
  -8   0   4      290.06      383.07      8.66 o
  -6   0   4       18.20       29.11      3.53 o
  -4   0   4   159699.95   137179.36    504.46 o
  -2   0   4     1025.55      908.48     12.26 o
   0   0   4    12228.74    13113.61     42.54 o
   2   0   4     6913.06     6734.72     34.84 o
   4   0   4      340.77      283.86      8.05 o
   6   0   4      264.00      301.41      9.21 o
   8   0   4     3486.89     3352.75     36.87 o
  10   0   4      202.93      219.19      7.33 o
  12   0   4     3081.63     3217.92     44.15 o
  14   0   4      128.81       89.89      7.21 o
  16   0   4       41.01       41.57      8.21 o
  18   0   4       56.47       94.13      9.61 o
 -23   1   4       25.58        2.59     21.19 o
 -21   1   4        7.60        2.45      6.64 o
 -19   1   4      192.34      185.51      9.88 o
 -17   1   4      555.10      522.28     13.74 o
 -15   1   4       29.28       27.23      5.91 o
 -13   1   4     1255.11     1149.20     24.58 o
 -11   1   4     2096.13     2169.10     28.83 o
  -9   1   4      607.92      770.73     16.70 o
  -7   1   4      825.44      917.57     16.07 o
  -5   1   4     3069.04     2968.10     24.09 o
  -3   1   4     5895.64     6643.58     31.72 o
  -1   1   4     7219.66     7141.32     32.89 o
   1   1   4     1909.01     2179.82     20.65 o
   3   1   4    32000.54    31961.08     82.22 o
   5   1   4     8661.19     8366.16     48.54 o
   7   1   4      118.25      122.22      5.08 o
   9   1   4     2571.85     2433.74     34.03 o
  11   1   4     2053.66     2060.11     35.33 o
  13   1   4        0.02        8.73      5.75 o
  15   1   4       46.76       25.41      7.58 o
  17   1   4       33.80       41.23      8.18 o
  19   1   4        0.06        2.53     18.08 o
 -22   2   4      120.05      131.18     10.74 o
 -20   2   4       31.17       41.00      8.49 o
 -18   2   4      159.38      116.42      8.02 o
 -16   2   4      318.04      312.88      9.07 o
 -14   2   4      995.67      835.89     24.04 o
 -12   2   4      419.65      462.26     12.55 o
 -10   2   4      305.05      363.59     10.12 o
  -8   2   4      618.30      543.51     15.26 o
  -6   2   4      533.78      451.30     13.15 o
  -4   2   4     2622.60     2596.05     24.33 o
  -2   2   4     1048.46     1125.93     16.62 o
   0   2   4     8185.68     8056.81     39.69 o
   2   2   4     9552.66    10080.03     47.95 o
   4   2   4       79.67       94.47      4.81 o
   6   2   4     6842.74     6606.14     48.88 o
   8   2   4     2126.40     2065.73     30.55 o
  10   2   4      200.05      183.34      7.19 o
  12   2   4       87.09       93.45      7.18 o
  14   2   4       57.58       56.91      6.81 o
  16   2   4       23.46       35.22      7.56 o
  18   2   4       13.88       33.15      8.66 o
 -21   3   4        0.33        4.81     14.17 o
 -19   3   4       22.07       24.01      8.06 o
 -17   3   4       12.73       17.13      6.44 o
 -15   3   4       50.20       51.45      6.98 o
 -13   3   4       51.63       28.44      6.04 o
 -11   3   4       58.97       34.07      5.27 o
  -9   3   4      559.50      687.18     18.55 o
  -7   3   4     3096.89     3119.35     32.60 o
  -5   3   4      668.99      770.73     16.70 o
  -3   3   4     3770.21     3559.67     30.60 o
  -1   3   4      597.97      652.40     15.81 o
   1   3   4      860.27      871.54     17.75 o
   3   3   4     1275.31     1135.45     20.86 o
   5   3   4      465.55      623.36     17.67 o
   7   3   4      557.22      525.11     12.97 o
   9   3   4        0.56        3.10      4.42 o
  11   3   4        7.90       16.62      6.13 o
  13   3   4        1.34        3.07     11.92 o
  15   3   4       29.73       36.49      7.91 o
  17   3   4       14.31        4.73     13.25 o
 -20   4   4       15.40        1.60     21.65 o
 -18   4   4      136.37      164.23     10.43 o
 -16   4   4       43.22       52.08      7.28 o
 -14   4   4       16.82       12.77      6.13 o
 -12   4   4       18.70        3.35     11.40 o
 -10   4   4       27.41       38.55      5.71 o
  -8   4   4        6.42        6.31      8.44 o
  -6   4   4      349.49      390.38     10.83 o
  -4   4   4     2924.91     3567.06     35.92 o
  -2   4   4      832.23      753.15     18.45 o
   0   4   4      107.78       91.91      5.09 o
   2   4   4       12.47        3.62      3.63 o
   4   4   4      579.29      464.16     12.58 o
   6   4   4        0.93       13.80      5.19 o
   8   4   4       51.17       44.82      6.51 o
  10   4   4      119.53      115.09      7.78 o
  12   4   4      242.74      183.34      8.38 o
  14   4   4       24.31       28.54      7.94 o
  16   4   4        0.43       10.31     13.17 o
 -19   5   4       19.10       12.70     15.07 o
 -17   5   4      204.40      218.67     10.99 o
 -15   5   4       33.60        1.90     19.27 o
 -13   5   4      250.94      251.18      8.97 o
 -11   5   4      325.00      363.93     10.46 o
  -9   5   4        2.17        7.81     10.58 o
  -7   5   4      403.92      404.48     13.16 o
  -5   5   4      235.68      226.59      7.19 o
  -3   5   4     1748.64     1986.91     30.75 o
  -1   5   4     1407.89     1469.25     26.44 o
   1   5   4       43.03       13.41      5.38 o
   3   5   4      660.30      719.08     16.13 o
   5   5   4     1430.20     1421.50     30.01 o
   7   5   4      346.22      404.84     12.46 o
   9   5   4      367.38      311.63     10.62 o
  11   5   4      323.32      317.91     11.04 o
  13   5   4        9.82        0.71     21.65 o
  15   5   4        2.88       22.47     14.76 o
 -18   6   4       10.77        7.76      8.08 o
 -16   6   4      104.31      121.05     10.51 o
 -14   6   4      172.35      150.91     10.43 o
 -12   6   4       42.38       29.11      7.16 o
 -10   6   4      210.50      244.22      9.12 o
  -8   6   4      115.43       96.55      7.82 o
  -6   6   4      107.25       91.40      7.27 o
  -4   6   4      212.73      187.68      7.75 o
  -2   6   4       18.71       17.95      5.99 o
   0   6   4      872.37      918.64     26.27 o
   2   6   4     2030.28     1925.89     35.71 o
   4   6   4      143.72       68.38      7.90 o
   6   6   4      989.82      921.32     20.40 o
   8   6   4      344.92      314.45     10.04 o
  10   6   4       31.72       35.96      8.49 o
  12   6   4       30.86       44.82      8.76 o
  14   6   4       41.20       19.71      8.87 o
 -17   7   4        4.40        7.66     14.00 o
 -15   7   4        0.45        3.92      6.73 o
 -13   7   4        0.30       12.14     14.24 o
 -11   7   4        8.89        7.96     12.98 o
  -9   7   4      129.43      134.23      9.02 o
  -7   7   4      325.59      318.85     10.11 o
  -5   7   4      213.53      227.92      9.08 o
  -3   7   4      131.53      134.64      8.42 o
  -1   7   4      353.40      388.28     11.50 o
   1   7   4      138.34      141.50      8.63 o
   3   7   4        8.37        6.99     12.26 o
   5   7   4        0.67        1.24     19.83 o
   7   7   4       57.57       62.52      9.09 o
   9   7   4       81.64       44.00      9.03 o
  11   7   4        7.21        3.10     17.35 o
  13   7   4       32.81       41.46     10.02 o
 -14   8   4       14.76        6.05      7.87 o
 -12   8   4        2.39        2.56      7.71 o
 -10   8   4       27.02        8.78     14.25 o
  -8   8   4       19.37       11.53      8.29 o
  -6   8   4       31.89       18.25      8.24 o
  -4   8   4       19.17       28.07      8.62 o
  -2   8   4       13.98       27.69      8.38 o
   0   8   4       33.71       22.05      8.64 o
   2   8   4        0.06       10.65     13.68 o
   4   8   4        2.41        2.76     17.45 o
   6   8   4       70.34       43.07      9.63 o
   8   8   4       31.22       27.88      9.15 o
  10   8   4        7.57        7.52     13.72 o
 -11   9   4       15.80       11.29      9.10 o
  -9   9   4        2.21       17.28      9.04 o
  -7   9   4       10.91       12.58     16.18 o
  -5   9   4        5.01       17.57     16.31 o
  -3   9   4        3.86        5.01      7.05 o
  -1   9   4       32.94       19.17      9.06 o
   1   9   4        0.03        4.58     16.02 o
   3   9   4      101.06       92.25     11.21 o
   5   9   4       69.87       83.79     11.01 o
   7   9   4        0.18        3.42     20.05 o
  -4  10   4       25.12       22.05     10.38 o
  -2  10   4        0.49        2.62     25.79 o
   0  10   4       13.76       23.32     10.51 o
 -23   1   5        0.24       27.14     16.95 o
 -21   1   5      112.67      102.55      9.67 o
 -19   1   5        7.15        6.44     11.18 o
 -17   1   5      469.16      526.33     16.64 o
 -15   1   5       25.48       23.06      5.69 o
 -13   1   5      324.18      381.00     11.74 o
 -11   1   5     3165.02     3134.18     34.66 o
  -9   1   5     3590.91     3373.27     31.85 o
  -7   1   5     2092.05     2142.81     23.75 o
  -5   1   5     1916.07     2031.31     20.73 o
  -3   1   5        6.37        1.88      2.55 o
  -1   1   5      366.05      310.38      7.48 o
   1   1   5      673.45      450.92     12.02 o
   3   1   5     1225.05     1294.43     19.73 o
   5   1   5        1.80        1.49      8.49 o
   7   1   5      122.31       76.66      5.11 o
   9   1   5        6.63        4.32      8.64 o
  11   1   5      570.67      572.34     16.50 o
  13   1   5      257.81      226.59      8.52 o
  15   1   5       15.29        8.94     11.95 o
  17   1   5       15.16       31.14      8.39 o
 -22   2   5        2.58       21.07     16.89 o
 -20   2   5        7.15       14.94      7.66 o
 -18   2   5      125.04      135.26      8.02 o
 -16   2   5        0.13        6.99      5.66 o
 -14   2   5      492.83      532.84     14.70 o
 -12   2   5      276.70      306.34      8.98 o
 -10   2   5       28.52       28.92      4.38 o
  -8   2   5     1922.22     2205.49     26.58 o
  -6   2   5      187.91      127.36      4.39 o
  -4   2   5      421.52      497.52     13.02 o
  -2   2   5     1027.09      878.35     15.73 o
   0   2   5      676.98      574.03     14.41 o
   2   2   5     8903.04     9635.73     50.35 o
   4   2   5     5305.06     5452.38     41.80 o
   6   2   5      533.99      472.97     12.31 o
   8   2   5      433.96      472.59     13.46 o
  10   2   5     1695.75     1684.04     33.39 o
  12   2   5      189.86      183.10      8.38 o
  14   2   5        4.65        7.91     11.09 o
  16   2   5        6.49       17.35      7.81 o
  18   2   5       20.21        4.25      6.89 o
 -21   3   5      134.91      159.73     10.73 o
 -19   3   5       91.47      141.92      9.90 o
 -17   3   5      133.74      177.17      8.24 o
 -15   3   5      624.84      644.74     17.07 o
 -13   3   5       14.50       45.42      6.08 o
 -11   3   5      319.57      417.39     12.29 o
  -9   3   5      219.79      196.51      5.70 o
  -7   3   5        5.97        5.49      3.77 o
  -5   3   5     5186.33     5494.25     40.64 o
  -3   3   5     7844.15     7661.68     46.45 o
  -1   3   5     3737.46     3884.41     33.07 o
   1   3   5     4265.19     4751.58     37.80 o
   3   3   5     2606.13     2444.22     29.73 o
   5   3   5      275.05      300.80      8.59 o
   7   3   5      579.25      605.38     14.36 o
   9   3   5     1837.42     1763.35     33.42 o
  11   3   5       72.36       76.20      7.26 o
  13   3   5       56.69       54.54      8.10 o
  15   3   5       17.25       12.96      7.51 o
  17   3   5        0.47        4.14     13.99 o
 -20   4   5       38.22       37.46      9.20 o
 -18   4   5      262.80      330.00     11.57 o
 -16   4   5      314.69      252.31      8.99 o
 -14   4   5       55.27       53.37      6.98 o
 -12   4   5      683.06      761.42     17.08 o
 -10   4   5       19.33       38.22      5.69 o
  -8   4   5     1116.38     1122.37     23.70 o
  -6   4   5      458.51      482.64     12.05 o
  -4   4   5     1319.43     1510.90     24.75 o
  -2   4   5     6314.36     6986.71     48.79 o
   0   4   5     1103.64     1010.35     21.37 o
   2   4   5       54.18       30.26      4.77 o
   4   4   5      827.42      852.85     22.21 o
   6   4   5     1085.29     1013.17     25.90 o
   8   4   5      309.28      347.91     10.23 o
  10   4   5      451.61      466.07     16.42 o
  12   4   5       49.17       37.67      8.03 o
  14   4   5       22.58       28.73      7.77 o
  16   4   5       26.90       27.04      8.65 o
 -19   5   5        1.30       11.12     14.27 o
 -17   5   5      219.99      248.39     11.15 o
 -15   5   5      297.03      285.35      9.86 o
 -13   5   5      180.22      179.77      8.78 o
 -11   5   5       28.90       40.44      6.75 o
  -9   5   5      215.64      176.23      7.51 o
  -7   5   5        0.13       14.46     11.17 o
  -5   5   5       10.78       29.39      5.66 o
  -3   5   5     1197.43     1122.96     24.30 o
  -1   5   5      581.79      657.83     14.52 o
   1   5   5     1373.80     1351.69     27.31 o
   3   5   5       76.95      109.65      7.04 o
   5   5   5     1669.40     1633.61     32.89 o
   7   5   5     1058.45      945.64     27.74 o
   9   5   5       17.46       49.06      7.19 o
  11   5   5        0.01        1.32     19.27 o
  13   5   5       64.16       75.89      9.25 o
  15   5   5       39.58       54.02      9.62 o
 -18   6   5        7.22       10.54      8.10 o
 -16   6   5       12.26        9.53     13.92 o
 -14   6   5       93.80      117.57      9.78 o
 -12   6   5       64.76       55.32      7.76 o
 -10   6   5       12.83       18.78      6.67 o
  -8   6   5      329.51      317.59     10.72 o
  -6   6   5      198.21      174.59      7.71 o
  -4   6   5        0.82        1.90     15.13 o
  -2   6   5        2.50        3.29      4.78 o
   0   6   5       51.89       51.83      7.00 o
   2   6   5       16.59       15.77      6.74 o
   4   6   5       83.19       91.91      7.97 o
   6   6   5       79.52        5.25     12.98 o
   8   6   5      214.51      207.82      9.18 o
  10   6   5       20.83       21.64      8.23 o
  12   6   5        6.31        8.78      7.70 o
  14   6   5       12.49       11.00     14.61 o
 -17   7   5        0.11        4.28     17.77 o
 -15   7   5       19.61       20.19      9.14 o
 -13   7   5        5.79       28.73     16.97 o
 -11   7   5       25.32       40.66      8.80 o
  -9   7   5      114.54      116.04      8.77 o
  -7   7   5        0.10        1.76     17.77 o
  -5   7   5       21.34       26.59      7.30 o
  -3   7   5       63.64       33.25      7.45 o
  -1   7   5        1.97        0.90      7.37 o
   1   7   5        7.70        0.11     11.66 o
   3   7   5        6.47       16.26     14.20 o
   5   7   5       29.80       53.76      8.69 o
   7   7   5        1.50       29.68      8.19 o
   9   7   5       32.82       34.69      8.75 o
  11   7   5        0.50       13.86     15.41 o
 -14   8   5        0.03        6.67     13.25 o
 -12   8   5        6.25        9.42     14.49 o
 -10   8   5      125.57      156.61     10.85 o
  -8   8   5       57.18       33.87      9.47 o
  -6   8   5        7.77       17.50     15.17 o
  -4   8   5       19.27       11.18      7.63 o
  -2   8   5       24.59       13.21      7.91 o
   0   8   5        0.00        7.96     12.63 o
   2   8   5        7.36       10.77      7.66 o
   4   8   5        6.97        7.86     13.44 o
   6   8   5       57.01       40.44      9.67 o
   8   8   5       18.46        0.39     13.43 o
  10   8   5        1.37       13.08     15.93 o
 -11   9   5       17.07       12.14      9.55 o
  -9   9   5       22.10       35.22      9.76 o
  -7   9   5        1.78        2.37     20.73 o
  -5   9   5        8.62       13.02     15.25 o
  -3   9   5        3.14        4.51     14.84 o
  -1   9   5       33.05       26.59      9.30 o
   1   9   5        1.58       20.11      9.36 o
   3   9   5        5.07       32.14     19.75 o
   5   9   5       48.91       18.86     10.06 o
  -4  10   5        0.60       11.90      9.40 o
  -2  10   5       10.99        8.01      9.01 o
 -24   0   6       19.64        3.48      6.70 o
 -22   0   6      112.58      154.41     10.33 o
 -20   0   6       10.27        4.21      6.21 o
 -18   0   6      104.99      160.18      8.06 o
 -16   0   6      537.22      469.90     12.65 o
 -14   0   6     1998.46     2012.22     32.53 o
 -12   0   6      201.39      202.75      5.79 o
 -10   0   6     4631.28     4839.77     39.38 o
  -8   0   6     9185.67     8795.42     48.11 o
  -6   0   6      178.47      175.29      5.85 o
  -4   0   6    13356.53    13146.04     50.70 o
  -2   0   6     2326.73     2119.95     21.18 o
   0   0   6     1659.17     1676.07     20.28 o
   2   0   6       21.23       14.06      3.45 o
   4   0   6       25.17        4.73      6.47 o
   6   0   6      141.40      175.53      5.62 o
   8   0   6     2123.26     2019.37     32.59 o
  10   0   6      563.88      453.18     12.43 o
  12   0   6      448.13      487.31     12.89 o
  14   0   6       82.78       59.61      8.33 o
  16   0   6       21.14       12.58      7.59 o
  18   0   6       19.31        0.88     27.20 o
 -23   1   6       16.87        9.69      7.98 o
 -21   1   6        0.06        2.91     14.84 o
 -19   1   6      220.65      213.73      9.83 o
 -17   1   6      722.71      646.09     17.98 o
 -15   1   6       10.71        9.10      5.39 o
 -13   1   6     1783.63     1817.99     30.17 o
 -11   1   6      387.70      305.72      8.35 o
  -9   1   6      733.86      891.50     17.96 o
  -7   1   6        8.80        0.00     16.83 o
  -5   1   6     3912.26     4191.21     30.92 o
  -3   1   6        2.67        2.76      5.18 o
  -1   1   6      151.35      121.05      4.09 o
   1   1   6      438.75      369.01      8.83 o
   3   1   6      283.41      261.09      8.57 o
   5   1   6     2211.31     1946.12     27.31 o
   7   1   6      852.07      843.06     21.57 o
   9   1   6      881.81      895.20     24.87 o
  11   1   6      538.16      491.62     16.08 o
  13   1   6        0.39        5.66     10.56 o
  15   1   6        0.30        5.79     11.15 o
  17   1   6       31.93       62.24      9.21 o
 -22   2   6       24.29       17.80      8.51 o
 -20   2   6      326.56      332.26     11.28 o
 -18   2   6       89.26      103.63      7.92 o
 -16   2   6      437.84      383.07     10.73 o
 -14   2   6      524.60      515.43     14.86 o
 -12   2   6      162.33      151.13      6.31 o
 -10   2   6      244.79      367.99     10.18 o
  -8   2   6       11.83        0.45      4.26 o
  -6   2   6     1505.88     1594.53     22.60 o
  -4   2   6        0.88        3.75      5.89 o
  -2   2   6      363.93      455.44     13.21 o
   0   2   6       15.10        5.49      3.28 o
   2   2   6     2771.98     2880.10     30.38 o
   4   2   6      125.38      149.18      5.40 o
   6   2   6        8.99        0.15      7.30 o
   8   2   6      506.38      464.93     13.73 o
  10   2   6        1.66        5.25     10.25 o
  12   2   6        0.40        9.10     11.63 o
  14   2   6       15.71        8.16      6.72 o
  16   2   6        0.18        6.58      6.90 o
 -23   3   6       22.22        6.13     15.42 o
 -21   3   6        5.46       19.48     17.02 o
 -19   3   6       43.00       48.45      8.74 o
 -17   3   6       19.42        9.64      6.04 o
 -15   3   6      225.09      257.39      8.80 o
 -13   3   6       41.10       35.43      6.21 o
 -11   3   6      593.81      542.69     13.60 o
  -9   3   6       10.32        6.62      8.24 o
  -7   3   6      538.87      523.49     11.33 o
  -5   3   6      150.78      125.96      4.96 o
  -3   3   6      445.58      496.33     10.64 o
  -1   3   6     2720.86     2935.42     30.67 o
   1   3   6      246.50      326.80      9.91 o
   3   3   6      569.36      697.42     18.69 o
   5   3   6      131.29       88.39      5.82 o
   7   3   6       56.70       50.19      6.14 o
   9   3   6      282.67      208.08      8.42 o
  11   3   6       12.18       29.97      6.58 o
  13   3   6       50.86       32.95      8.02 o
  15   3   6       38.48       38.55      8.68 o
  17   3   6        0.20        1.76     22.47 o
 -22   4   6        3.34        1.74     22.35 o
 -20   4   6        0.00        7.76     13.16 o
 -18   4   6       45.91       61.68      8.89 o
 -16   4   6        5.52        1.09      6.83 o
 -14   4   6        5.13        1.51      5.77 o
 -12   4   6       47.96       37.56      6.50 o
 -10   4   6       44.39       48.69      5.92 o
  -8   4   6        1.34        7.37      8.79 o
  -6   4   6     1117.21     1242.77     24.32 o
  -4   4   6      232.93      273.53      7.02 o
  -2   4   6     1397.44     1603.72     26.21 o
   0   4   6      194.74      267.13      8.67 o
   2   4   6      542.95      515.03     12.85 o
   4   4   6       36.79       30.26      5.74 o
   6   4   6     1309.69     1360.16     29.36 o
   8   4   6      161.65      244.22      8.57 o
  10   4   6        3.22       27.69     14.89 o
  12   4   6        2.61        8.88      7.01 o
  14   4   6       32.86       41.00      9.17 o
  16   4   6       14.56       23.75      9.14 o
 -21   5   6        9.20        3.48     19.27 o
 -19   5   6        5.56       11.65     14.19 o
 -17   5   6      117.23       85.75      9.83 o
 -15   5   6      231.73      236.82      9.25 o
 -13   5   6        0.78        8.47     12.20 o
 -11   5   6      105.77      112.82      7.70 o
  -9   5   6      286.31      246.44      8.05 o
  -7   5   6        1.31        3.07     10.41 o
  -5   5   6     1223.30     1392.31     28.38 o
  -3   5   6        5.04       15.14     10.88 o
  -1   5   6      640.19      660.10     15.00 o
   1   5   6      229.62      357.21     10.36 o
   3   5   6      123.41       72.54      6.78 o
   5   5   6      249.48      305.11      9.27 o
   7   5   6      275.05      329.36      9.95 o
   9   5   6      174.55      130.57      8.49 o
  11   5   6        4.85       35.64     15.84 o
  13   5   6        2.59       10.25      7.65 o
  15   5   6        3.11       13.08     16.25 o
 -18   6   6        7.17       22.72      8.94 o
 -16   6   6       99.98      119.88     10.26 o
 -14   6   6      180.60      212.95     10.84 o
 -12   6   6       20.40       18.48      6.99 o
 -10   6   6       52.72       89.72      7.87 o
  -8   6   6      310.36      286.55      8.98 o
  -6   6   6       20.66       11.53     12.80 o
  -4   6   6       80.02      116.04      7.43 o
  -2   6   6      149.28      118.53      7.32 o
   0   6   6      116.28      123.20      7.46 o
   2   6   6      509.30      519.05     16.93 o
   4   6   6      472.70      431.60     13.23 o
   6   6   6      112.89       81.54      7.99 o
   8   6   6      261.06      270.61     11.35 o
  10   6   6        3.13       13.86     14.16 o
  12   6   6       22.31       11.18     15.14 o
 -17   7   6        2.38       13.60     16.11 o
 -15   7   6        3.66        5.41     14.17 o
 -13   7   6      132.19      121.24     10.71 o
 -11   7   6      139.87      120.27     10.09 o
  -9   7   6       14.99        6.81      6.60 o
  -7   7   6      333.27      333.87     10.02 o
  -5   7   6      202.35      205.53      9.13 o
  -3   7   6        1.46        3.45     12.35 o
  -1   7   6      167.77      190.11      8.54 o
   1   7   6      110.99      107.26      8.24 o
   3   7   6      178.47      144.25      8.71 o
   5   7   6      223.06      227.65     10.41 o
   7   7   6        0.16        2.85     16.93 o
   9   7   6      117.31      107.08     10.07 o
  11   7   6       92.89      113.39     10.92 o
 -14   8   6       17.40        2.10      8.94 o
 -12   8   6        5.45        0.00     42.30 o
 -10   8   6       35.24       38.88      9.37 o
  -8   8   6       48.48       49.69      9.35 o
  -6   8   6        5.76        4.10      6.63 o
  -4   8   6       93.15      101.12      9.78 o
  -2   8   6        0.51       19.48     15.14 o
   0   8   6      205.17      252.59     11.24 o
   2   8   6      117.96      111.70     10.28 o
   4   8   6       27.18        7.86      7.79 o
   6   8   6       70.99       61.54     10.13 o
   8   8   6       87.40       94.47     11.18 o
 -11   9   6        2.85        0.65     13.25 o
  -9   9   6        0.07        9.86     14.72 o
  -7   9   6        1.27        1.98      9.16 o
  -5   9   6        0.15       23.49     17.40 o
  -3   9   6        5.31        8.78      7.91 o
  -1   9   6       18.16       16.41     16.84 o
   1   9   6        8.92       22.98      9.24 o
   3   9   6       16.35        5.70     16.02 o
   5   9   6       59.54       81.38     11.33 o
 -23   1   7       12.46        7.57      7.35 o
 -21   1   7       39.85       43.76      8.43 o
 -19   1   7       79.15       61.40      7.21 o
 -17   1   7      830.34      785.53     18.84 o
 -15   1   7      619.62      676.10     16.56 o
 -13   1   7       54.27       61.68      5.70 o
 -11   1   7      445.49      418.84     11.22 o
  -9   1   7     2883.78     3424.83     33.13 o
  -7   1   7     5422.93     6310.49     42.15 o
  -5   1   7      737.58      645.19     14.38 o
  -3   1   7       22.72       26.77      3.48 o
  -1   1   7     1601.74     1819.50     22.64 o
   1   1   7     2612.79     2755.23     28.78 o
   3   1   7      797.30      945.64     20.13 o
   5   1   7     1789.47     1716.86     27.85 o
   7   1   7      984.65      946.18     24.48 o
   9   1   7      381.49      369.69     10.20 o
  11   1   7       62.55       65.34      7.15 o
  13   1   7       39.54       40.89      7.92 o
  15   1   7       32.64       48.57      8.51 o
  17   1   7        4.15       10.31     14.25 o
 -22   2   7       27.80       41.00      9.17 o
 -20   2   7        2.96        2.08     17.04 o
 -18   2   7      795.78      810.51     20.14 o
 -16   2   7     1250.23     1418.84     32.65 o
 -14   2   7      728.77      671.05     16.04 o
 -12   2   7     1684.28     1825.54     30.23 o
 -10   2   7       23.66       22.05      4.32 o
  -8   2   7       15.72       22.47      4.11 o
  -6   2   7     3167.88     2948.86     29.78 o
  -4   2   7      893.62      957.65     17.52 o
  -2   2   7    10581.61    10570.68     54.56 o
   0   2   7      129.28      159.73      5.59 o
   2   2   7     2753.82     3198.88     34.01 o
   4   2   7       63.78       65.34      5.00 o
   6   2   7      854.14      835.37     22.49 o
   8   2   7        0.69        0.49     18.30 o
  10   2   7     1165.02     1216.72     31.47 o
  12   2   7        2.85        1.45      6.70 o
  14   2   7       44.54       36.60      8.13 o
  16   2   7        9.79        9.20     13.74 o
 -23   3   7        3.95        7.13      7.84 o
 -21   3   7       96.00      110.02     10.02 o
 -19   3   7      256.79      288.65     10.82 o
 -17   3   7        2.90        5.74      5.64 o
 -15   3   7     1975.10     2080.23     37.11 o
 -13   3   7      716.62      810.51     17.12 o
 -11   3   7      923.07      999.14     24.04 o
  -9   3   7     1682.72     1647.94     27.29 o
  -7   3   7      662.31      720.03     18.51 o
  -5   3   7      599.93      623.80     17.23 o
  -3   3   7     1216.83      895.73     19.59 o
  -1   3   7        9.87        3.16      7.16 o
   1   3   7      796.44      837.93     19.46 o
   3   3   7        0.31       23.75      4.74 o
   5   3   7      140.61      123.79      6.30 o
   7   3   7      356.66      365.28      9.47 o
   9   3   7       28.09       37.02      6.89 o
  11   3   7      191.01      197.75      9.45 o
  13   3   7       31.79       21.56      7.97 o
  15   3   7        1.34        0.41     12.18 o
 -22   4   7       61.82       97.94     10.50 o
 -20   4   7       27.30       31.24      8.80 o
 -18   4   7      205.87      224.73     10.61 o
 -16   4   7      173.86      184.54      8.65 o
 -14   4   7        0.01        6.53     11.12 o
 -12   4   7      833.19      869.46     18.25 o
 -10   4   7      501.15      400.58     13.45 o
  -8   4   7      305.97      297.43      8.24 o
  -6   4   7      738.68      776.14     20.70 o
  -4   4   7      107.54      103.99      5.41 o
  -2   4   7       55.94       48.82      5.19 o
   0   4   7     1359.51     1490.34     26.63 o
   2   4   7      115.03      107.08      6.22 o
   4   4   7      704.15      640.25     15.22 o
   6   4   7        1.69        0.50      7.99 o
   8   4   7      157.27      132.19      7.93 o
  10   4   7        9.79       14.67      7.25 o
  12   4   7        6.61       24.44     15.30 o
  14   4   7        4.04        0.80     10.66 o
 -21   5   7       76.89       81.22     10.84 o
 -19   5   7      129.85      132.60     11.00 o
 -17   5   7        4.93       18.86     15.13 o
 -15   5   7      268.29      294.39      9.71 o
 -13   5   7      180.55      143.61      8.48 o
 -11   5   7        0.25        6.72     10.73 o
  -9   5   7       82.86       74.51      6.72 o
  -7   5   7       14.66        3.13     11.07 o
  -5   5   7      549.11      542.69     14.42 o
  -3   5   7       65.27       90.39      6.39 o
  -1   5   7      215.26      242.57      7.44 o
   1   5   7      617.74      641.15     16.12 o
   3   5   7      214.76      229.26      8.03 o
   5   5   7       71.50       70.30      7.42 o
   7   5   7      193.12      192.80      8.84 o
   9   5   7      240.60      284.46     10.74 o
  11   5   7        0.63       13.93     14.06 o
  13   5   7       67.18       77.28      9.95 o
 -18   6   7       50.22       67.80      9.90 o
 -16   6   7        0.82        6.58     12.52 o
 -14   6   7      147.50      157.28     10.43 o
 -12   6   7      459.43      421.37     11.98 o
 -10   6   7      308.12      316.65      9.76 o
  -8   6   7       32.13       36.60      7.17 o
  -6   6   7      316.68      299.57     10.10 o
  -4   6   7       86.43       60.44      7.29 o
  -2   6   7        1.07        4.39      5.26 o
   0   6   7       30.37       27.88      6.82 o
   2   6   7        0.40        0.00     32.53 o
   4   6   7      191.73      220.50      9.19 o
   6   6   7      283.94      288.95     10.82 o
   8   6   7       21.44       25.32      8.28 o
  10   6   7       86.16       85.75      9.66 o
  12   6   7      146.65      159.73     11.40 o
 -17   7   7       20.55       25.41     19.53 o
 -15   7   7        0.04       22.64     17.25 o
 -13   7   7        7.00       10.02      8.06 o
 -11   7   7        0.78        1.34     22.59 o
  -9   7   7       80.09      107.26      9.71 o
  -7   7   7       32.04        0.61     24.29 o
  -5   7   7       58.58       53.24      7.49 o
  -3   7   7       22.95       17.95      6.82 o
  -1   7   7      136.61       96.55      8.00 o
   1   7   7       18.99        5.58     11.74 o
   3   7   7      169.01      230.06     10.73 o
   5   7   7        0.43       14.60     15.00 o
   7   7   7        8.98        2.21     19.49 o
   9   7   7       19.02       18.55      8.99 o
  11   7   7       67.34       79.00     11.01 o
 -14   8   7       16.72       11.78     16.81 o
 -12   8   7       49.95       36.60     10.06 o
 -10   8   7       17.44       10.42     14.28 o
  -8   8   7       18.64        1.43     21.77 o
  -6   8   7       70.51       79.16      9.44 o
  -4   8   7        1.14        4.77     12.35 o
  -2   8   7        0.87       12.33      7.58 o
   0   8   7        0.35       10.42      7.82 o
   2   8   7       46.09       23.75      8.96 o
   4   8   7       28.65       40.21      9.31 o
   6   8   7        5.77       18.70     16.75 o
   8   8   7       16.67       32.95      9.65 o
 -11   9   7        0.82       19.01      9.49 o
  -9   9   7       22.21       13.28     16.56 o
  -7   9   7        2.82        8.83     14.93 o
  -5   9   7       16.65       13.34      8.66 o
  -3   9   7       13.06       15.91     17.36 o
  -1   9   7        1.01        9.47     14.48 o
   1   9   7       49.73       60.99     10.36 o
   3   9   7       13.10       10.02     15.74 o
 -24   0   8       11.45       11.12     14.27 o
 -22   0   8        8.82       11.29     13.73 o
 -20   0   8      479.71      427.57     11.70 o
 -18   0   8        6.39        9.97     11.67 o
 -16   0   8     3084.43     2781.29     41.98 o
 -14   0   8     4358.28     4026.81     44.90 o
 -12   0   8      853.89      794.48     20.44 o
 -10   0   8      495.83      606.26     16.99 o
  -8   0   8    27544.64    29393.31     94.01 o
  -6   0   8    26643.37    28855.99     87.14 o
  -4   0   8       51.26       47.71      3.79 o
  -2   0   8     4809.60     4123.92     34.08 o
   0   0   8      406.30      404.13      9.60 o
   2   0   8       32.46       42.49      4.27 o
   4   0   8        7.66        0.37     13.80 o
   6   0   8      536.83      512.62     13.62 o
   8   0   8     2780.22     2660.43     41.06 o
  10   0   8      357.92      274.99      9.09 o
  12   0   8       20.17       23.58      7.13 o
  14   0   8      129.02      156.84     10.41 o
  16   0   8      119.38       84.60     10.25 o
 -23   1   8       75.73       87.39     10.09 o
 -21   1   8       44.48       42.14      8.38 o
 -19   1   8       42.35       35.32      7.04 o
 -17   1   8     1648.97     1591.70     34.58 o
 -15   1   8     1568.60     1581.14     31.65 o
 -13   1   8      268.84      274.41      7.91 o
 -11   1   8     1015.48     1006.98     21.89 o
  -9   1   8     3373.53     3854.70     36.24 o
  -7   1   8     1069.08     1118.23     20.11 o
  -5   1   8      743.92      807.49     17.09 o
  -3   1   8      111.70      141.92      4.64 o
  -1   1   8     3179.06     3213.90     31.09 o
   1   1   8      151.21       94.30      4.64 o
   3   1   8      194.83      173.42      5.36 o
   5   1   8     1118.67      972.48     23.72 o
   7   1   8     1543.17     1451.00     29.65 o
   9   1   8      198.73      227.92      8.55 o
  11   1   8      321.06      291.36      9.06 o
  13   1   8       11.04        5.87      6.26 o
  15   1   8       15.68       25.86      8.73 o
 -22   2   8       23.98        8.57     13.26 o
 -20   2   8       22.17       19.24      7.91 o
 -18   2   8      116.53       72.54      7.53 o
 -16   2   8       55.56       71.79      7.64 o
 -14   2   8      320.81      330.65      9.33 o
 -12   2   8      343.39      268.29      8.11 o
 -10   2   8      215.33      141.08      5.46 o
  -8   2   8       81.32       65.92      4.60 o
  -6   2   8      109.30       94.13      4.63 o
  -4   2   8       10.64        0.58     11.49 o
  -2   2   8      471.13      359.89     10.07 o
   0   2   8        0.68        6.05      7.26 o
   2   2   8      143.20       86.73      5.11 o
   4   2   8       30.25        4.43      8.30 o
   6   2   8       36.40       33.66      6.16 o
   8   2   8      397.17      415.22     12.62 o
  10   2   8       25.32        9.36      6.28 o
  12   2   8      132.07      147.24      9.87 o
  14   2   8       48.00       62.10      9.34 o
  16   2   8        3.26       12.20     14.89 o
 -23   3   8        2.44       10.42     14.79 o
 -21   3   8        0.66       11.41     13.57 o
 -19   3   8      102.72      112.82      9.39 o
 -17   3   8       59.61       59.48      7.50 o
 -15   3   8      675.68      670.59     18.32 o
 -13   3   8       83.15       83.79      6.96 o
 -11   3   8      522.30      440.84     13.37 o
  -9   3   8       18.99        6.76      8.78 o
  -7   3   8      850.78      852.85     20.66 o
  -5   3   8      453.91      381.00     10.70 o
  -3   3   8      306.93      296.82      8.23 o
  -1   3   8      835.33      883.60     19.98 o
   1   3   8        8.33       10.82      4.31 o
   3   3   8       27.66       50.81      5.42 o
   5   3   8       12.23       18.78      5.67 o
   7   3   8      358.06      312.25     11.25 o
   9   3   8       58.68       49.31      7.45 o
  11   3   8        3.43        1.34     19.16 o
  13   3   8       15.63        6.05     12.80 o
  15   3   8        1.19        1.69     21.53 o
 -22   4   8       30.46       47.22     10.09 o
 -20   4   8       17.63        0.00     39.11 o
 -18   4   8        6.08        0.69     21.77 o
 -16   4   8       42.19       61.54      7.49 o
 -14   4   8       16.44        4.93     11.49 o
 -12   4   8       28.44       24.79      6.43 o
 -10   4   8      104.69      115.28      6.84 o
  -8   4   8      236.00      289.85      8.13 o
  -6   4   8      594.69      614.12     14.47 o
  -4   4   8       33.49       45.18      5.47 o
  -2   4   8      335.70      261.09      6.86 o
   0   4   8       63.08       41.46      5.69 o
   2   4   8      461.72      577.43     14.45 o
   4   4   8      302.25      291.36      8.45 o
   6   4   8      165.73      157.50      7.99 o
   8   4   8      197.92      141.29      8.20 o
  10   4   8      183.14      201.25     10.29 o
  12   4   8       76.73       79.63      9.16 o
  14   4   8        3.87        4.21     14.65 o
 -21   5   8       74.76       82.18     11.22 o
 -19   5   8       25.17        0.78     27.99 o
 -17   5   8        7.52        4.21     13.71 o
 -15   5   8       67.53       94.82      8.27 o
 -13   5   8      186.63      119.88      8.13 o
 -11   5   8       40.41       51.83      7.00 o
  -9   5   8      197.88      219.72      7.87 o
  -7   5   8        0.01        4.21      9.62 o
  -5   5   8      212.03      189.38      7.55 o
  -3   5   8        3.86        3.45      4.53 o
  -1   5   8       10.43        0.46     20.16 o
   1   5   8        0.03        0.20      9.24 o
   3   5   8        0.07        6.85      5.74 o
   5   5   8        0.01        1.83      5.35 o
   7   5   8       29.68       18.10      6.85 o
   9   5   8      227.69      210.89     10.53 o
  11   5   8        3.50        0.58     11.57 o
  13   5   8       15.51       11.90     14.76 o
 -18   6   8      170.32      152.00     11.56 o
 -16   6   8       10.55       11.90      7.81 o
 -14   6   8      311.60      355.88     12.35 o
 -12   6   8      120.09       79.95      8.38 o
 -10   6   8        9.21       10.82      6.75 o
  -8   6   8       19.45       36.17      7.23 o
  -6   6   8        8.43       10.19     12.37 o
  -4   6   8       33.14       48.32      7.13 o
  -2   6   8      365.24      382.73     10.73 o
   0   6   8        9.54       13.67      6.28 o
   2   6   8      158.31      173.66      8.62 o
   4   6   8       84.54       76.20      7.87 o
   6   6   8       15.33       16.70      7.59 o
   8   6   8       43.37       65.20      8.86 o
  10   6   8       19.75       12.02     15.70 o
  12   6   8       25.60       13.08     15.61 o
 -17   7   8       69.51       71.79     10.94 o
 -15   7   8        0.03        9.36     14.29 o
 -13   7   8      173.88      189.62     11.69 o
 -11   7   8      418.20      387.93     12.89 o
  -9   7   8      189.71      200.74     11.03 o
  -7   7   8       50.08       50.06      7.88 o
  -5   7   8      262.37      287.45      9.60 o
  -3   7   8      206.17      158.84      8.69 o
  -1   7   8        7.19        3.72     14.08 o
   1   7   8       56.97       62.94      8.84 o
   3   7   8       22.13       41.46      8.54 o
   5   7   8      103.01      101.30      9.61 o
   7   7   8       26.37        9.26     14.26 o
   9   7   8        6.77       25.86      8.91 o
 -14   8   8       20.93       21.81      9.91 o
 -12   8   8        6.73        4.00     17.66 o
 -10   8   8       13.58       33.76      9.04 o
  -8   8   8       57.47       80.43      9.84 o
  -6   8   8        0.59       22.14     15.73 o
  -4   8   8       63.64       80.90      9.71 o
  -2   8   8       24.82        6.35     12.71 o
   0   8   8        5.22        5.83     13.71 o
   2   8   8      111.76      105.80     10.55 o
   4   8   8       36.35       19.40      9.19 o
   6   8   8        3.76        5.01     15.23 o
 -11   9   8       10.03        0.88     32.39 o
  -9   9   8       18.77        0.00     46.64 o
  -7   9   8       22.03       16.77      9.27 o
  -5   9   8        1.39        6.40      7.65 o
  -3   9   8        9.73        7.42      8.09 o
  -1   9   8       21.12       32.14      9.73 o
   1   9   8       10.30       16.91     17.97 o
   3   9   8        0.07        4.39      7.71 o
 -23   1   9        3.31       41.46     17.31 o
 -21   1   9        2.73       10.77     13.06 o
 -19   1   9      126.91      126.36      7.95 o
 -17   1   9        1.36       29.78     14.96 o
 -15   1   9     1587.17     1474.68     30.57 o
 -13   1   9       11.76       15.42      4.86 o
 -11   1   9        7.48        6.31      7.73 o
  -9   1   9        4.20        3.32      6.41 o
  -7   1   9     1285.78     1722.00     24.96 o
  -5   1   9     2707.47     2676.88     29.29 o
  -3   1   9      420.16      296.21      9.13 o
  -1   1   9      160.84      230.87      6.18 o
   1   1   9       17.45        5.21      7.06 o
   3   1   9      672.74      690.43     19.52 o
   5   1   9       27.62       43.76      5.62 o
   7   1   9      464.54      487.31     12.50 o
   9   1   9      142.65      114.71      7.58 o
  11   1   9       15.98       28.73     14.50 o
  13   1   9       34.32       25.24      8.35 o
  15   1   9        5.54        4.73      7.31 o
 -24   2   9       44.62       52.21      9.97 o
 -22   2   9       38.42       10.08     13.76 o
 -20   2   9        5.47        6.90     11.57 o
 -18   2   9      134.52      114.33      7.75 o
 -16   2   9     1419.24     1460.45     33.12 o
 -14   2   9      360.40      366.63     10.84 o
 -12   2   9      147.62      176.70      6.58 o
 -10   2   9      908.54      919.71     21.99 o
  -8   2   9       13.95       13.15      4.23 o
  -6   2   9      374.63      305.11      9.58 o
  -4   2   9       39.28       64.49      4.55 o
  -2   2   9     4160.88     4470.54     40.21 o
   0   2   9     2257.29     2295.27     31.36 o
   2   2   9        3.19        1.49      3.33 o
   4   2   9       30.85       35.96      5.41 o
   6   2   9     1620.00     1670.28     33.25 o
   8   2   9      634.30      682.09     18.02 o
  10   2   9       16.19        6.44     11.27 o
  12   2   9       59.18       65.63      8.88 o
  14   2   9       12.15        6.53      7.28 o
 -23   3   9        5.04        8.78      7.91 o
 -21   3   9       36.91       40.32      8.87 o
 -19   3   9      112.46      125.57      9.51 o
 -17   3   9       25.38        1.20     19.49 o
 -15   3   9      601.54      697.42     18.22 o
 -13   3   9      386.94      332.26     10.00 o
 -11   3   9       15.17       21.72      5.69 o
  -9   3   9     1785.47     1799.93     30.02 o
  -7   3   9     4161.88     4008.87     41.44 o
  -5   3   9      611.24      634.89     18.72 o
  -3   3   9     2802.94     2906.74     34.33 o
  -1   3   9       24.96        0.75     12.80 o
   1   3   9      590.69      555.12     13.34 o
   3   3   9       14.84       13.73      5.11 o
   5   3   9      258.92      254.84      7.91 o
   7   3   9      666.68      686.26     18.07 o
   9   3   9      449.36      443.07     13.78 o
  11   3   9        0.08       28.73     15.26 o
  13   3   9      163.26      149.61     10.82 o
 -22   4   9       46.53       84.93      9.78 o
 -20   4   9        8.65       17.65     15.31 o
 -18   4   9      180.79      175.06     10.06 o
 -16   4   9       70.14       91.74      8.13 o
 -14   4   9      478.46      566.43     17.68 o
 -12   4   9      884.26      808.50     18.61 o
 -10   4   9      370.33      376.87      9.61 o
  -8   4   9       17.94       17.28      5.59 o
  -6   4   9     2297.71     2272.45     33.73 o
  -4   4   9     1299.09     1281.73     25.96 o
  -2   4   9       25.63       27.51      5.38 o
   0   4   9      666.32      669.22     15.56 o
   2   4   9        0.19       12.45     11.49 o
   4   4   9      336.70      307.58      8.69 o
   6   4   9      422.82      438.24     13.33 o
   8   4   9      176.29      181.67      9.77 o
  10   4   9      361.80      320.12     11.71 o
  12   4   9       84.27       88.55      9.82 o
 -21   5   9       86.53      106.16     10.94 o
 -19   5   9       90.94       87.72     10.11 o
 -17   5   9       48.53       51.83      9.04 o
 -15   5   9      140.17      151.13      9.79 o
 -13   5   9      831.80      790.00     19.89 o
 -11   5   9       21.58       21.81      6.94 o
  -9   5   9      427.25      433.81     12.53 o
  -7   5   9        8.58        6.76      5.38 o
  -5   5   9      165.94      196.01      7.68 o
  -3   5   9      267.63      224.46      7.95 o
  -1   5   9       17.21        9.36     11.26 o
   1   5   9      567.70      660.55     17.28 o
   3   5   9      477.65      446.43     13.08 o
   5   5   9        0.01        4.25     10.58 o
   7   5   9        1.39        2.68     14.65 o
   9   5   9       53.27       86.40      8.88 o
  11   5   9       29.67       43.07      9.29 o
 -18   6   9      121.91      149.83     11.48 o
 -16   6   9      153.52      154.63     10.78 o
 -14   6   9        4.54       15.91      7.97 o
 -12   6   9      484.51      476.44     12.74 o
 -10   6   9      841.52      878.87     20.45 o
  -8   6   9       52.18       40.55      7.55 o
  -6   6   9       21.42       30.36      7.02 o
  -4   6   9       92.58       80.58      7.46 o
  -2   6   9      102.80       98.12      7.71 o
   0   6   9        1.17        5.21     10.25 o
   2   6   9        1.19        4.62      5.40 o
   4   6   9       11.74        1.78      7.10 o
   6   6   9        0.92       18.40     14.42 o
   8   6   9       15.84        3.79     14.84 o
  10   6   9        1.58        8.42     13.96 o
 -17   7   9       34.97       47.96     10.66 o
 -15   7   9       72.18       75.74     10.47 o
 -13   7   9        9.80       11.00     14.84 o
 -11   7   9        0.11        2.79     18.08 o
  -9   7   9        1.92       26.86      8.34 o
  -7   7   9      109.04      112.64      9.76 o
  -5   7   9       94.55       94.82      9.30 o
  -3   7   9        6.90        3.19     14.84 o
  -1   7   9       54.23       49.56      8.84 o
   1   7   9       38.31        6.72     12.79 o
   3   7   9        2.11        3.19      6.00 o
   5   7   9        3.68        3.79     15.82 o
   7   7   9        0.70       52.34     18.56 o
 -14   8   9        0.61        9.42     14.77 o
 -12   8   9        9.65       12.83     15.90 o
 -10   8   9       20.95       15.91      8.75 o
  -8   8   9        1.99        5.25     14.36 o
  -6   8   9        8.89        4.36     14.94 o
  -4   8   9       21.61       17.43      8.20 o
  -2   8   9        2.97        1.81      7.85 o
   0   8   9        8.19        4.28      6.85 o
   2   8   9        0.68        8.52     13.73 o
   4   8   9        7.23       18.25     17.61 o
   6   8   9        7.31       14.73      8.89 o
  -9   9   9        0.19        0.86     29.88 o
  -7   9   9        3.57       13.54     16.60 o
  -5   9   9        3.80        4.93     15.92 o
  -3   9   9       19.91       16.48      9.48 o
  -1   9   9        5.34        4.89      8.02 o
   1   9   9       35.05       20.99     18.80 o
 -24   0  10        1.15        9.42     13.41 o
 -22   0  10       11.36        6.76     12.00 o
 -20   0  10      217.99      237.36     10.08 o
 -18   0  10      581.68      538.16     17.64 o
 -16   0  10      547.59      497.91     15.39 o
 -14   0  10     2782.27     2719.14     38.74 o
 -12   0  10      557.00      495.55     12.60 o
 -10   0  10       60.11       70.30      4.89 o
  -8   0  10      628.16      577.43     11.48 o
  -6   0  10     3030.10     3013.56     33.01 o
  -4   0  10       36.00       72.39      4.36 o
  -2   0  10        1.12        2.68      6.83 o
   0   0  10      140.85      132.39      5.29 o
   2   0  10     1576.41     1894.96     30.03 o
   4   0  10      638.44      702.10     15.47 o
   6   0  10      994.18      892.03     18.49 o
   8   0  10      444.73      452.05     12.79 o
  10   0  10        0.43        7.96     11.28 o
  12   0  10        3.31        6.72     11.46 o
  14   0  10       13.75       12.58     15.06 o
 -23   1  10       49.60       55.19      9.20 o
 -21   1  10       20.18        2.88     15.13 o
 -19   1  10       73.51       70.00      8.73 o
 -17   1  10      508.10      524.30     16.20 o
 -15   1  10      117.71       88.89      7.00 o
 -13   1  10       90.90      117.00      6.31 o
 -11   1  10      554.42      553.04     12.90 o
  -9   1  10     1219.35     1402.23     25.17 o
  -7   1  10       47.09       57.99      4.58 o
  -5   1  10      968.89      940.21     20.07 o
  -3   1  10      101.96      113.39      4.90 o
  -1   1  10      244.90      263.38      8.04 o
   1   1  10      162.14      141.08      5.67 o
   3   1  10      291.34      283.86      8.05 o
   5   1  10      113.71      105.07      6.71 o
   7   1  10      407.88      383.76     10.40 o
   9   1  10        4.27       11.35     11.86 o
  11   1  10        3.16        7.86      6.74 o
  13   1  10       20.65       25.86      8.73 o
 -24   2  10        2.70       11.47     14.50 o
 -22   2  10       10.47       29.78     16.99 o
 -20   2  10       59.38       57.05      8.42 o
 -18   2  10       11.93       21.56     14.13 o
 -16   2  10      344.72      342.00     10.47 o
 -14   2  10      292.60      251.46      7.85 o
 -12   2  10        0.82        5.25      8.47 o
 -10   2  10      256.49      215.02      6.74 o
  -8   2  10     1413.14     1485.56     25.91 o
  -6   2  10      457.20      485.75     12.09 o
  -4   2  10      220.17      254.28      7.05 o
  -2   2  10     1587.61     1598.77     26.88 o
   0   2  10       62.02       61.82      5.56 o
   2   2  10      358.10      433.44     13.26 o
   4   2  10      105.73       76.66      6.20 o
   6   2  10      134.18      123.98      7.88 o
   8   2  10       66.53       84.28      7.47 o
  10   2  10      201.88      205.03     10.13 o
  12   2  10        0.21       15.01      8.29 o
  14   2  10       64.87      105.98     10.74 o
 -23   3  10        0.03        3.45     17.77 o
 -21   3  10        0.09       51.57     18.04 o
 -19   3  10       17.03        9.10      7.15 o
 -17   3  10      151.06      155.29      8.60 o
 -15   3  10        0.54        8.78     12.26 o
 -13   3  10     1101.51      954.91     27.33 o
 -11   3  10      844.18      765.82     16.64 o
  -9   3  10       32.75       29.11      5.63 o
  -7   3  10       16.95        8.73     10.45 o
  -5   3  10      627.61      608.00     13.96 o
  -3   3  10     1116.66      975.79     23.76 o
  -1   3  10        6.27        4.14      8.10 o
   1   3  10        9.66        9.26      5.00 o
   3   3  10        3.98       17.65     11.52 o
   5   3  10       72.50      107.62      7.52 o
   7   3  10       10.59       19.40     14.18 o
   9   3  10       17.77        5.58      6.89 o
  11   3  10      190.73      206.30     10.92 o
  13   3  10       16.89       16.48      8.90 o
 -22   4  10       13.59       14.00      8.60 o
 -20   4  10       10.00        6.13      7.23 o
 -18   4  10        1.06       20.03     14.49 o
 -16   4  10       79.92       59.61      8.06 o
 -14   4  10        0.30        3.45     14.17 o
 -12   4  10      479.06      513.82     16.84 o
 -10   4  10        9.56        0.96     18.40 o
  -8   4  10       43.47       41.00      6.12 o
  -6   4  10       74.03       90.22      6.72 o
  -4   4  10       17.31        6.18     10.07 o
  -2   4  10        0.36        2.29     12.80 o
   0   4  10      203.05      225.52      7.44 o
   2   4  10      175.69      203.51      7.82 o
   4   4  10       24.81       60.16      6.86 o
   6   4  10        0.99        6.81     11.12 o
   8   4  10        6.53        4.77     11.57 o
  10   4  10        0.17        9.80     13.40 o
  12   4  10        9.80       14.46     15.94 o
 -21   5  10        7.82        6.09     14.84 o
 -19   5  10       12.10        6.99     12.63 o
 -17   5  10       12.08       18.78      7.97 o
 -15   5  10       38.04       39.88      8.49 o
 -13   5  10      300.31      340.04     10.44 o
 -11   5  10        1.95        9.58      6.35 o
  -9   5  10       41.92       45.42      7.15 o
  -7   5  10       53.75       69.41      7.22 o
  -5   5  10      223.34      196.26      8.18 o
  -3   5  10       88.75      103.09      7.18 o
  -1   5  10       31.14       52.08      6.89 o
   1   5  10        0.03        6.13     10.73 o
   3   5  10       49.51       72.99      7.25 o
   5   5  10        5.52       20.75     13.78 o
   7   5  10       36.31       24.01      8.06 o
   9   5  10        9.86        0.78     24.16 o
  11   5  10       39.41       11.90     14.95 o
 -18   6  10        4.33        4.03     16.93 o
 -16   6  10        8.64       14.26     14.70 o
 -14   6  10        3.52        1.38     20.50 o
 -12   6  10      162.08      124.97     10.48 o
 -10   6  10        0.07       20.27     14.17 o
  -8   6  10      198.07      229.79      9.12 o
  -6   6  10       15.49       26.04     14.53 o
  -4   6  10       14.66        5.79     10.85 o
  -2   6  10      159.33      193.05      8.60 o
   0   6  10       51.61        2.45     16.12 o
   2   6  10       45.37       40.21      8.41 o
   4   6  10       74.92       97.24      9.07 o
   6   6  10        1.62        3.72     13.80 o
   8   6  10        5.34        0.00     37.26 o
 -17   7  10       65.53       70.30     11.12 o
 -15   7  10       89.14       68.53     10.69 o
 -13   7  10        0.34        3.96      6.72 o
 -11   7  10      137.72      134.03     10.44 o
  -9   7  10      165.31      175.99     10.79 o
  -7   7  10        4.27       10.48      7.50 o
  -5   7  10       34.71       10.54     13.72 o
  -3   7  10       71.35       67.07      8.98 o
  -1   7  10        0.28       18.40     14.87 o
   1   7  10       37.03       26.31      8.44 o
   3   7  10       17.80       21.72     15.50 o
   5   7  10        7.86       23.15     16.77 o
   7   7  10       23.59       36.92      9.46 o
 -14   8  10       66.76       81.06     10.99 o
 -12   8  10       14.92       11.06      8.82 o
 -10   8  10        3.49       11.71     15.56 o
  -8   8  10       16.47       31.14      9.08 o
  -6   8  10        8.03       49.94     18.37 o
  -4   8  10        5.24       18.93      8.24 o
  -2   8  10       57.52       57.99      9.43 o
   0   8  10        1.98       10.25      8.21 o
   2   8  10       20.16       23.40      9.24 o
   4   8  10       46.62       61.68     10.42 o
  -9   9  10       14.87        3.48     19.83 o
  -7   9  10       15.81       10.25     16.37 o
  -5   9  10       42.00       60.99     10.77 o
  -3   9  10        3.05        5.09     16.22 o
  -1   9  10       25.66       16.41      9.89 o
 -23   1  11        3.84       11.41     13.63 o
 -21   1  11       24.31       17.80      7.76 o
 -19   1  11      170.25      193.79      9.60 o
 -17   1  11      109.80      111.51      7.66 o
 -15   1  11      338.69      366.30      8.80 o
 -13   1  11      681.79      714.34     15.60 o
 -11   1  11      177.67      227.12      7.46 o
  -9   1  11       32.07       35.96      5.09 o
  -7   1  11      190.88      139.41      5.43 o
  -5   1  11        2.98        3.26      7.57 o
  -3   1  11      761.92      716.71     19.89 o
  -1   1  11      127.87      111.33      5.79 o
   1   1  11      163.43      164.91      6.36 o
   3   1  11       25.27        9.36      5.25 o
   5   1  11      183.53      212.70      8.00 o
   7   1  11       10.20       19.09      6.03 o
   9   1  11        3.03       22.39     14.06 o
  11   1  11       51.50       45.54      8.59 o
  13   1  11       21.47       23.92      9.00 o
 -24   2  11        0.82        7.09     13.14 o
 -22   2  11      109.40      110.95      9.87 o
 -20   2  11       86.66       93.10      9.22 o
 -18   2  11      258.65      172.96      8.61 o
 -16   2  11      322.25      389.33     10.82 o
 -14   2  11       79.40       56.38      6.91 o
 -12   2  11      178.76      204.27      7.08 o
 -10   2  11     2055.53     2134.63     33.51 o
  -8   2  11      232.87      180.96      6.66 o
  -6   2  11     6115.25     6131.91     51.25 o
  -4   2  11     2849.14     2730.22     35.12 o
  -2   2  11      669.92      723.83     20.94 o
   0   2  11      261.58      222.88      6.87 o
   2   2  11      153.01      142.56      6.76 o
   4   2  11      126.56      144.68      7.66 o
   6   2  11      192.53      236.82      8.44 o
   8   2  11       28.53        7.23     12.03 o
  10   2  11       28.89        2.94     15.42 o
  12   2  11        2.04        6.62     12.93 o
 -23   3  11        0.02       17.28     15.59 o
 -21   3  11       62.09       57.45      9.12 o
 -19   3  11      386.45      372.41     12.29 o
 -17   3  11       12.07       24.79      7.05 o
 -15   3  11     1958.40     1985.33     39.41 o
 -13   3  11     2690.46     2557.44     41.15 o
 -11   3  11       97.20       95.51      7.26 o
  -9   3  11     2553.12     2620.44     37.12 o
  -7   3  11     5443.02     5305.78     50.25 o
  -5   3  11      597.81      649.24     14.87 o
  -3   3  11     1739.51     1774.51     31.30 o
  -1   3  11     1115.33      995.79     25.12 o
   1   3  11        0.14        0.58      6.32 o
   3   3  11      317.36      294.69      8.50 o
   5   3  11      169.81      181.91      8.11 o
   7   3  11       74.65       92.25      8.66 o
   9   3  11       69.55       56.51      8.78 o
  11   3  11       13.43       22.81      8.70 o
 -22   4  11       12.95        2.56     20.27 o
 -20   4  11        0.07        6.95      6.99 o
 -18   4  11      156.97      161.30     10.11 o
 -16   4  11      933.47      950.54     22.36 o
 -14   4  11        6.99        3.52     15.13 o
 -12   4  11     2904.03     2750.59     43.60 o
 -10   4  11     2481.33     2335.28     39.32 o
  -8   4  11       23.83        2.42     14.27 o
  -6   4  11      559.49      512.62     15.22 o
  -4   4  11     1957.52     1993.22     34.75 o
  -2   4  11      304.97      262.81      8.32 o
   0   4  11      343.31      322.34      9.84 o
   2   4  11      301.59      311.63      8.74 o
   4   4  11       32.16       27.97      6.74 o
   6   4  11      195.12      208.84      9.97 o
   8   4  11       71.26       65.92      8.90 o
  10   4  11       16.69       10.82      7.74 o
 -21   5  11       14.99        0.88     27.20 o
 -19   5  11       41.04       56.51      9.18 o
 -17   5  11        9.25       11.59     14.15 o
 -15   5  11       13.97        9.31     13.28 o
 -13   5  11       18.55        0.62     22.71 o
 -11   5  11       35.78       61.40      7.35 o
  -9   5  11      340.80      371.05     10.90 o
  -7   5  11      562.98      536.52     16.80 o
  -5   5  11        1.35        6.40     10.56 o
  -3   5  11      380.83      332.58      9.03 o
  -1   5  11      136.80      131.58      7.91 o
   1   5  11        0.56       16.62     12.33 o
   3   5  11       62.78       76.05      8.48 o
   5   5  11       18.32       29.68      8.00 o
   7   5  11        4.99       43.65     16.94 o
   9   5  11       25.44       36.28      9.27 o
 -18   6  11       22.61       11.47      8.75 o
 -16   6  11       26.13       38.66      8.80 o
 -14   6  11       58.60       44.35      9.54 o
 -12   6  11       27.69       32.14      8.62 o
 -10   6  11       28.01       45.42      8.58 o
  -8   6  11       69.02       97.24      7.67 o
  -6   6  11       15.35       11.71      6.54 o
  -4   6  11        1.37        6.90      5.81 o
  -2   6  11       10.27       31.14     15.50 o
   0   6  11       11.44        9.04     12.45 o
   2   6  11        0.08       19.17     14.33 o
   4   6  11        1.15       10.82     13.09 o
   6   6  11        1.58        6.22      6.84 o
   8   6  11       11.34       15.42     15.77 o
 -17   7  11        8.62        4.14      7.52 o
 -15   7  11        0.23       10.59     15.60 o
 -13   7  11       31.94       47.35      9.74 o
 -11   7  11        2.72        6.53     12.70 o
  -9   7  11        4.11        8.47     13.18 o
  -7   7  11       40.59        7.57     13.09 o
  -5   7  11       17.09       11.47      7.67 o
  -3   7  11       49.32       47.96      8.94 o
  -1   7  11        9.71       10.65     13.91 o
   1   7  11        4.22       32.84     16.63 o
   3   7  11        5.62        0.78     23.92 o
   5   7  11        2.90       11.53      8.35 o
 -14   8  11       15.81       30.16     10.10 o
 -12   8  11        0.18        6.67     13.29 o
 -10   8  11        6.02        2.40     20.50 o
  -8   8  11        0.04       24.53     18.31 o
  -6   8  11        0.03       24.27     16.73 o
  -4   8  11        0.24       30.65     16.84 o
  -2   8  11        9.48        0.00     39.42 o
   0   8  11        4.09        8.88     14.08 o
   2   8  11        1.48        0.86     28.12 o
 -24   0  12        0.01        4.10      6.45 o
 -22   0  12        9.89        9.97      7.37 o
 -20   0  12      266.33      249.51     10.62 o
 -18   0  12      640.97      653.75     18.09 o
 -16   0  12       47.50       63.78      6.64 o
 -14   0  12     1348.13     1385.06     29.62 o
 -12   0  12     2568.61     2600.56     37.89 o
 -10   0  12      445.42      438.24     12.59 o
  -8   0  12      708.62      821.12     20.78 o
  -6   0  12     2091.82     1824.03     29.46 o
  -4   0  12        3.84        4.36      7.49 o
  -2   0  12       26.49       35.32      4.94 o
   0   0  12       55.90       81.54      5.91 o
   2   0  12        0.34        4.93      9.07 o
   4   0  12      219.01      255.69      8.20 o
   6   0  12       25.76        5.45      9.91 o
   8   0  12      133.12      121.44      8.97 o
  10   0  12       63.67       87.72      9.11 o
  12   0  12       15.22       32.74      9.31 o
 -23   1  12       14.17       28.73      8.63 o
 -21   1  12      147.02      129.56      9.66 o
 -19   1  12       21.22       35.32      7.67 o
 -17   1  12      432.95      471.43     13.06 o
 -15   1  12       55.84       41.91      6.41 o
 -13   1  12      188.70      151.13      6.96 o
 -11   1  12      352.18      356.21     12.69 o
  -9   1  12     1210.63     1334.19     27.14 o
  -7   1  12       71.33       79.00      5.50 o
  -5   1  12     3248.72     3436.23     39.40 o
  -3   1  12     1168.54     1187.89     25.00 o
  -1   1  12       23.58       23.15      5.28 o
   1   1  12       70.24       53.24      5.81 o
   3   1  12      364.67      346.92      9.88 o
   5   1  12       63.94       90.56      7.24 o
   7   1  12       55.40       35.32      7.46 o
   9   1  12       36.31       37.13      8.19 o
  11   1  12       52.49        9.64     14.72 o
 -22   2  12        0.66        8.88      7.06 o
 -20   2  12       57.52       60.02      8.91 o
 -18   2  12       26.74       16.62     14.21 o
 -16   2  12      117.93      149.18      7.99 o
 -14   2  12      755.39      638.91     16.99 o
 -12   2  12      351.86      340.37     10.77 o
 -10   2  12       22.99       10.25      5.27 o
  -8   2  12     1494.27     1371.27     27.51 o
  -6   2  12     1242.25     1446.96     28.93 o
  -4   2  12      149.79      119.11      6.95 o
  -2   2  12      285.07      287.75      8.40 o
   0   2  12      248.50      234.92      8.40 o
   2   2  12       10.88       21.81     12.47 o
   4   2  12      222.00      253.43      8.73 o
   6   2  12        0.32        5.05      5.88 o
   8   2  12       36.20       45.18      8.32 o
  10   2  12       29.87       30.75      8.83 o
  12   2  12        2.99       10.65      7.97 o
 -23   3  12       12.84        0.86     10.66 o
 -21   3  12       22.34       26.68      8.50 o
 -19   3  12      187.01      185.75     10.61 o
 -17   3  12      106.05      104.53      9.22 o
 -15   3  12      388.16      359.89     10.40 o
 -13   3  12        1.88       24.01     15.34 o
 -11   3  12     2087.11     2048.88     37.63 o
  -9   3  12      748.88      648.79     16.22 o
  -7   3  12       15.09        4.14     11.49 o
  -5   3  12      166.89      166.73      7.54 o
  -3   3  12        5.28        7.81      5.34 o
  -1   3  12      158.58      159.50      7.37 o
   1   3  12        1.54        4.89      5.12 o
   3   3  12        5.42        1.15     17.24 o
   5   3  12        0.34        8.21     11.10 o
   7   3  12       62.07       80.27      8.87 o
   9   3  12      121.76      126.96     10.16 o
  11   3  12        0.02        8.67     14.27 o
 -22   4  12        4.89       17.35     16.58 o
 -20   4  12        4.23        6.90      7.25 o
 -18   4  12       22.23       11.29      7.91 o
 -16   4  12       26.75       19.17      8.29 o
 -14   4  12       28.73       25.41      7.40 o
 -12   4  12      396.19      366.30     10.16 o
 -10   4  12      352.09      311.32      9.99 o
  -8   4  12        2.16        7.66     12.00 o
  -6   4  12        0.18        0.50     19.83 o
  -4   4  12       22.77        6.13     10.29 o
  -2   4  12      143.39      154.85      7.70 o
   0   4  12      117.07      141.71      7.79 o
   2   4  12        2.56       37.67     14.66 o
   4   4  12       64.60       58.93      8.01 o
   6   4  12        7.82        5.66     11.03 o
   8   4  12       31.06       22.30      8.69 o
  10   4  12        3.38        3.38      6.44 o
 -21   5  12        4.35       12.20     15.02 o
 -19   5  12        0.56       11.00      7.74 o
 -17   5  12       23.44       15.07      8.31 o
 -15   5  12      129.86      128.16      9.81 o
 -13   5  12       19.46        8.94     12.95 o
 -11   5  12      385.46      446.43     13.83 o
  -9   5  12      517.69      497.91     14.21 o
  -7   5  12        1.95       24.97     14.32 o
  -5   5  12       46.96       42.37      7.14 o
  -3   5  12       25.94       29.11      6.68 o
  -1   5  12       65.17       67.65      7.42 o
   1   5  12       27.29        3.79     13.71 o
   3   5  12       35.77       41.46      8.20 o
   5   5  12        5.68       16.84      7.26 o
   7   5  12       23.32       22.64      8.42 o
   9   5  12        0.23        8.62     14.02 o
 -18   6  12       60.19       81.70     10.23 o
 -16   6  12        9.93       20.50      8.81 o
 -14   6  12       28.94       28.07      8.62 o
 -12   6  12        0.15       20.67     14.96 o
 -10   6  12        0.02        4.62     12.71 o
  -8   6  12       45.25       50.69      8.56 o
  -6   6  12      338.93      356.21     11.35 o
  -4   6  12        0.00        8.16      6.87 o
  -2   6  12      229.63      246.16     10.27 o
   0   6  12       54.41       64.06      8.64 o
   2   6  12        0.47       13.02     13.91 o
   4   6  12        3.78       11.06      7.35 o
   6   6  12        1.27        5.01     12.89 o
 -15   7  12       49.95       65.06     10.13 o
 -13   7  12        0.01        0.00     40.05 o
 -11   7  12       46.56       39.21      9.64 o
  -9   7  12       12.63        2.91     17.24 o
  -7   7  12        0.13        7.09     12.34 o
  -5   7  12       15.57        0.90      9.93 o
  -3   7  12        6.89        2.51      6.51 o
  -1   7  12       37.36       51.07      8.85 o
   1   7  12       33.82       34.38      9.02 o
   3   7  12        0.75       19.09     15.77 o
   5   7  12        8.09        4.43     16.12 o
 -12   8  12       11.35       32.64      9.50 o
 -10   8  12       46.60       55.46     10.14 o
  -8   8  12       89.30      104.17     11.01 o
  -6   8  12        0.70        2.42     19.94 o
  -4   8  12       27.55        3.26     19.72 o
  -2   8  12       33.07       26.95     10.19 o
   0   8  12       20.55       10.31     15.73 o
 -23   1  13        7.04       13.34     15.18 o
 -21   1  13        2.27        8.21     12.62 o
 -19   1  13       30.75       27.14      7.65 o
 -17   1  13        9.09        2.29      4.55 o
 -15   1  13       10.53       16.84      5.88 o
 -13   1  13      196.99      169.49      7.37 o
 -11   1  13      145.17      162.87      7.00 o
  -9   1  13       30.97       33.25      5.71 o
  -7   1  13      518.27      450.17     13.51 o
  -5   1  13       27.82        0.88     15.92 o
  -3   1  13       96.66      170.87      6.94 o
  -1   1  13       43.08       25.68      5.65 o
   1   1  13        3.16       31.84     13.17 o
   3   1  13      177.28      223.67      8.20 o
   5   1  13       88.29       77.28      7.15 o
   7   1  13       95.14       81.06      8.44 o
   9   1  13       22.82        4.62     14.65 o
  11   1  13       15.17        6.95     13.61 o
 -22   2  13       24.83       10.42     13.99 o
 -20   2  13      265.76      272.65     11.10 o
 -18   2  13       16.69       37.35      8.00 o
 -16   2  13      161.38      201.50      8.29 o
 -14   2  13        4.13        7.71     10.86 o
 -12   2  13      149.75      136.08      7.22 o
 -10   2  13       61.98       55.98      6.22 o
  -8   2  13      168.40      146.60      6.85 o
  -6   2  13      521.62      460.36     14.04 o
  -4   2  13     2124.89     2124.02     35.05 o
  -2   2  13      118.93       99.53      6.71 o
   0   2  13       24.70        3.13     11.40 o
   2   2  13      619.26      695.09     17.72 o
   4   2  13      199.83      192.07      8.09 o
   6   2  13      129.64      128.36      9.02 o
   8   2  13       22.82        6.72     12.15 o
  10   2  13       41.85       32.84      9.02 o
 -23   3  13       41.70       40.55      9.46 o
 -21   3  13        4.89        7.18     12.66 o
 -19   3  13      302.45      311.94     12.18 o
 -17   3  13      167.50      171.10      9.95 o
 -15   3  13       82.77       81.38      7.50 o
 -13   3  13      805.47      771.71     19.16 o
 -11   3  13     1837.76     1719.80     35.94 o
  -9   3  13       32.10       40.89      6.79 o
  -7   3  13     1956.74     1869.64     34.42 o
  -5   3  13     1204.25     1076.05     27.27 o
  -3   3  13       86.62       72.24      6.77 o
  -1   3  13       51.85       41.34      6.60 o
   1   3  13      183.77      174.36      8.17 o
   3   3  13       64.92       69.70      7.09 o
   5   3  13      177.23      183.82      9.59 o
   7   3  13        6.50        2.26     17.98 o
   9   3  13       93.97       71.19      9.85 o
 -22   4  13       22.14        3.52     17.98 o
 -20   4  13        4.79       14.46      8.01 o
 -18   4  13       99.50       94.30      9.79 o
 -16   4  13      372.99      324.24     11.47 o
 -14   4  13      501.66      493.97     14.15 o
 -12   4  13       10.83       25.77     14.64 o
 -10   4  13     2485.23     2500.51     42.46 o
  -8   4  13     1580.41     1533.67     33.94 o
  -6   4  13       30.71       33.87      6.69 o
  -4   4  13      585.73      614.12     17.10 o
  -2   4  13       52.02       34.59      6.66 o
   0   4  13        7.04        7.18     11.14 o
   2   4  13       65.42       57.99      8.08 o
   4   4  13        3.36        1.20      7.64 o
   6   4  13       41.87       51.96      8.29 o
   8   4  13       67.73       57.99      9.56 o
 -19   5  13       18.78       11.41     15.24 o
 -17   5  13       32.15        4.54     14.17 o
 -15   5  13       95.94       80.43      9.52 o
 -13   5  13      240.25      263.67     10.91 o
 -11   5  13       76.18       46.86      7.87 o
  -9   5  13      438.89      493.97     14.15 o
  -7   5  13      376.19      326.16     12.78 o
  -5   5  13      112.21      132.80      7.75 o
  -3   5  13      206.47      221.56      8.95 o
  -1   5  13      668.63      675.18     18.84 o
   1   5  13       27.13       38.11      8.08 o
   3   5  13       41.00       51.07      8.47 o
   5   5  13       30.57       49.44      8.71 o
   7   5  13        0.31        3.35     16.32 o
 -18   6  13       18.43       14.20      8.93 o
 -16   6  13       47.65       58.53      9.47 o
 -14   6  13        0.52        8.99     13.36 o
 -12   6  13      152.34      147.67     10.53 o
 -10   6  13       68.53       82.18      9.62 o
  -8   6  13       19.21        2.71     17.45 o
  -6   6  13       63.31       53.89      8.70 o
  -4   6  13       81.88       71.94      9.15 o
  -2   6  13       13.83        2.79     16.73 o
   0   6  13       90.99       75.28      9.21 o
   2   6  13       40.98       49.94      8.62 o
   4   6  13        3.21        9.86     14.16 o
   6   6  13        9.40       10.42     14.33 o
 -15   7  13        4.33        5.13     15.52 o
 -13   7  13        4.83        4.03     16.73 o
 -11   7  13        5.74       17.95      8.84 o
  -9   7  13       51.73       55.98      9.53 o
  -7   7  13       48.78       74.51      9.47 o
  -5   7  13        1.79       25.68     16.58 o
  -3   7  13        6.05        5.45      6.90 o
  -1   7  13        0.74        4.73     15.72 o
   1   7  13        1.72        5.70     13.52 o
   3   7  13        1.68       48.94     19.06 o
 -10   8  13        9.39       13.21      8.94 o
  -8   8  13        2.81        1.05     11.83 o
  -6   8  13        0.79        1.67     23.67 o
  -4   8  13        0.96       24.71     17.94 o
  -2   8  13        3.06       15.56      9.14 o
 -24   0  14       47.21       75.89     10.17 o
 -22   0  14        8.81       13.54     14.84 o
 -20   0  14      134.53      106.89      9.33 o
 -18   0  14       84.46       97.42      8.73 o
 -16   0  14      171.95      142.77      7.82 o
 -14   0  14      235.89      223.67      7.94 o
 -12   0  14      197.47      243.12      7.72 o
 -10   0  14        1.37       10.25      4.98 o
  -8   0  14     2895.41     2691.54     38.54 o
  -6   0  14     1026.80     1055.26     27.01 o
  -4   0  14      881.73     1004.18     26.34 o
  -2   0  14      185.59       92.59      6.81 o
   0   0  14       50.19       72.84      6.49 o
   2   0  14      235.26      217.36      8.35 o
   4   0  14      430.00      472.59     13.46 o
   6   0  14       53.99       10.59     12.67 o
   8   0  14       46.47       57.05      8.95 o
  10   0  14       39.99       50.81      9.71 o
 -23   1  14        0.94        0.42     12.26 o
 -21   1  14       45.78       59.34      8.72 o
 -19   1  14        6.69        6.90      6.60 o
 -17   1  14      144.24      198.49      7.97 o
 -15   1  14       53.31       46.62      6.52 o
 -13   1  14      303.50      250.62      8.12 o
 -11   1  14      858.26      858.54     25.40 o
  -9   1  14      246.65      214.25      7.51 o
  -7   1  14      165.46      102.73      7.17 o
  -5   1  14     1140.35     1221.04     28.43 o
  -3   1  14      283.88      243.12      8.00 o
  -1   1  14        0.57        6.90      9.94 o
   1   1  14      118.98      152.65      7.87 o
   3   1  14      309.16      282.37      9.51 o
   5   1  14        0.26        4.77      9.78 o
   7   1  14       75.94       72.69      8.60 o
   9   1  14       11.96       15.01      8.22 o
 -22   2  14       11.93       16.05      8.15 o
 -20   2  14        7.73        2.59      6.07 o
 -18   2  14      110.33      113.39      9.04 o
 -16   2  14        4.17       12.96      6.11 o
 -14   2  14      313.48      302.33      8.92 o
 -12   2  14       83.08       79.32      6.93 o
 -10   2  14       14.87        8.78      5.87 o
  -8   2  14        0.20        5.49      9.66 o
  -6   2  14      231.99      240.10      8.22 o
  -4   2  14       47.89       18.86      6.68 o
  -2   2  14      100.30      152.22      7.42 o
   0   2  14      119.45      120.85      7.39 o
   2   2  14       41.19       49.06      7.31 o
   4   2  14        5.41       16.34      7.51 o
   6   2  14       34.15       29.20      8.03 o
   8   2  14        0.39       10.59     13.82 o
 -21   3  14        5.27        1.60     19.83 o
 -19   3  14       17.10       16.70      8.02 o
 -17   3  14      101.69       77.60      8.57 o
 -15   3  14       85.94       82.34      7.70 o
 -13   3  14      139.23      149.61      8.22 o
 -11   3  14        0.31       19.48     13.50 o
  -9   3  14      571.73      577.43     17.00 o
  -7   3  14      480.65      416.67     11.19 o
  -5   3  14        0.23       46.14     14.42 o
  -3   3  14       34.65       52.47      6.79 o
  -1   3  14        3.66        3.48     11.49 o
   1   3  14        0.21        9.31     12.14 o
   3   3  14       23.27        8.73     12.33 o
   5   3  14        0.26        5.13     12.35 o
   7   3  14        1.41        3.16     14.65 o
 -20   4  14        1.97        5.09      6.86 o
 -18   4  14       12.52       12.52      7.82 o
 -16   4  14       19.80       16.70      8.09 o
 -14   4  14       25.66        5.87     12.18 o
 -12   4  14      143.52      145.95      8.33 o
 -10   4  14       26.62        1.18     20.05 o
  -8   4  14      119.89      136.50      8.27 o
  -6   4  14       65.20       92.25      7.31 o
  -4   4  14      243.50      278.52      9.45 o
  -2   4  14       15.47       20.19      6.52 o
   0   4  14      147.99      175.06      9.60 o
   2   4  14       32.03       32.95      8.22 o
   4   4  14        1.18       12.14      7.64 o
   6   4  14        0.40       44.59     17.01 o
 -19   5  14        0.01        3.96      6.69 o
 -17   5  14       19.35       32.04      8.71 o
 -15   5  14        0.63        0.72     23.43 o
 -13   5  14        1.60        3.45     14.46 o
 -11   5  14       34.69       39.76      8.48 o
  -9   5  14        6.94       28.25     16.08 o
  -7   5  14       14.44        0.63     23.55 o
  -5   5  14       10.55        6.22      6.53 o
  -3   5  14       83.38       82.66      9.17 o
  -1   5  14       61.86       43.18      8.95 o
   1   5  14        1.01        0.71     22.00 o
   3   5  14        5.41        6.00      6.93 o
   5   5  14        1.64        0.00     37.56 o
 -18   6  14       12.06        3.68      7.03 o
 -16   6  14       15.79        9.75     13.81 o
 -14   6  14       40.28       30.75      9.02 o
 -12   6  14       38.07       34.69      9.17 o
 -10   6  14       52.13       29.87      9.09 o
  -8   6  14       29.88       21.31      8.25 o
  -6   6  14        1.69        4.21     13.89 o
  -4   6  14        0.20       25.06     16.12 o
  -2   6  14       28.88       23.58      8.59 o
   0   6  14       44.49       53.11      8.77 o
   2   6  14        0.14        4.81     13.25 o
   4   6  14       34.10       30.55      9.48 o
 -15   7  14       32.06       27.32      9.99 o
 -13   7  14        0.71        3.35     17.87 o
 -11   7  14       74.52       84.93     10.76 o
  -9   7  14       75.77       92.25     10.19 o
  -7   7  14        0.67        1.58     22.59 o
  -5   7  14       79.23       89.05     10.35 o
  -3   7  14       58.90       66.93     10.13 o
  -1   7  14        0.70       46.74     18.50 o
   1   7  14       33.99       11.12     15.33 o
  -8   8  14       73.49       86.73     11.20 o
  -6   8  14      107.07      120.27     11.64 o
 -23   1  15       48.35       60.85      9.80 o
 -21   1  15        6.02        1.16      8.49 o
 -19   1  15      115.73       81.06      9.08 o
 -17   1  15       13.29        0.49      9.70 o
 -15   1  15       69.60       36.70      6.54 o
 -13   1  15        4.19       12.96     11.27 o
 -11   1  15      151.09      136.50      7.65 o
  -9   1  15        9.00       19.79     13.06 o
  -7   1  15     2013.61     2238.85     38.50 o
  -5   1  15      521.85      499.10     13.44 o
  -3   1  15      573.44      669.68     17.85 o
  -1   1  15      177.54      215.54      8.05 o
   1   1  15      126.89      118.53      7.90 o
   3   1  15        0.01        9.42      6.73 o
   5   1  15       33.50       22.89     14.13 o
   7   1  15        3.43       11.18     13.48 o
 -22   2  15        0.59        6.72     12.33 o
 -20   2  15       43.23       60.44      8.66 o
 -18   2  15        8.28       21.64     14.24 o
 -16   2  15      123.70      102.01      8.93 o
 -14   2  15       88.68       98.82      7.39 o
 -12   2  15      194.32      217.89      8.36 o
 -10   2  15     2141.20     2020.16     38.16 o
  -8   2  15      790.03      743.47     18.81 o
  -6   2  15      642.13      651.49     17.61 o
  -4   2  15      983.45      925.08     19.91 o
  -2   2  15      203.95      208.84      8.18 o
   0   2  15       45.75       40.55      7.55 o
   2   2  15      287.25      364.94     11.49 o
   4   2  15       93.88       85.91      8.85 o
   6   2  15       18.27        1.56     20.16 o
   8   2  15       31.46       43.88      9.49 o
 -21   3  15       20.96       48.45      9.36 o
 -19   3  15       74.57       68.38      8.92 o
 -17   3  15      248.05      247.00     10.84 o
 -15   3  15        0.35        3.92      5.68 o
 -13   3  15      391.44      360.56     11.08 o
 -11   3  15      225.97      195.76      8.41 o
  -9   3  15       44.66        5.21     11.40 o
  -7   3  15      586.50      598.44     17.31 o
  -5   3  15      141.66      112.45      7.69 o
  -3   3  15      101.54       89.89      7.55 o
  -1   3  15      321.69      290.46      9.35 o
   1   3  15      130.56      154.85      9.46 o
   3   3  15       53.28       61.54      8.88 o
   5   3  15       96.36       94.47      9.28 o
   7   3  15        1.62        0.21     14.27 o
 -20   4  15       40.88       33.15      9.47 o
 -18   4  15        0.16        6.00      6.93 o
 -16   4  15      186.68      164.46      9.98 o
 -14   4  15      107.17       92.08      9.17 o
 -12   4  15        0.58        2.42      5.83 o
 -10   4  15       76.03       71.34      7.32 o
  -8   4  15      298.14      323.93     10.82 o
  -6   4  15        0.70       12.02      6.07 o
  -4   4  15      451.43      503.85     14.29 o
  -2   4  15       60.17       60.71      8.68 o
   0   4  15      156.40      169.95      9.92 o
   2   4  15      108.56       97.24      9.77 o
   4   4  15        2.82        3.19     15.42 o
   6   4  15        9.89       18.17     16.36 o
 -19   5  15        3.09        7.23      7.42 o
 -17   5  15        0.06       11.24     14.64 o
 -15   5  15        8.00        0.75     23.31 o
 -13   5  15      206.16      223.67     11.11 o
 -11   5  15      112.91      125.17      9.70 o
  -9   5  15      112.31      124.97      9.49 o
  -7   5  15      335.25      337.76     11.38 o
  -5   5  15       95.18       95.85      9.87 o
  -3   5  15        0.34       11.90     13.48 o
  -1   5  15       84.50      115.47      9.31 o
   1   5  15       51.61       71.04      9.39 o
   3   5  15        0.37        5.66      6.99 o
 -16   6  15        8.02       11.71     15.20 o
 -14   6  15        7.32        9.86      8.11 o
 -12   6  15        9.81        1.71      8.79 o
 -10   6  15       72.92       72.54     10.09 o
  -8   6  15       25.69       24.79      8.72 o
  -6   6  15        6.46       11.78     14.14 o
  -4   6  15       62.34       79.63      9.63 o
  -2   6  15       69.31       59.07      9.65 o
   0   6  15        4.98        1.40      8.57 o
   2   6  15       12.34       29.87      9.09 o
 -13   7  15        0.34        4.32     17.24 o
 -11   7  15        1.49       35.32     18.19 o
  -9   7  15        3.57        4.97     15.52 o
  -7   7  15        1.31       10.14      8.34 o
  -5   7  15       40.20       55.19      9.99 o
  -3   7  15        3.68       22.98     18.06 o
  -1   7  15        6.80       19.79      8.89 o
 -22   0  16      187.56      198.25     11.21 o
 -20   0  16        2.71        8.31     11.98 o
 -18   0  16      490.88      514.22     14.84 o
 -16   0  16       55.28       82.98      8.38 o
 -14   0  16      271.22      243.67      8.28 o
 -12   0  16      188.37      178.82      7.81 o
 -10   0  16      276.68      242.57      8.26 o
  -8   0  16      106.83      107.26      7.51 o
  -6   0  16     2123.06     2193.05     39.76 o
  -4   0  16      407.82      373.78     10.60 o
  -2   0  16      197.65      163.55      7.69 o
   0   0  16      653.59      756.55     19.95 o
   2   0  16      141.97       93.96      8.74 o
   4   0  16       26.31       20.99      7.70 o
   6   0  16       56.81       77.60      9.66 o
 -23   1  16       21.01        6.18     15.82 o
 -21   1  16       23.04        4.00     15.72 o
 -19   1  16       10.75        2.94     15.03 o
 -17   1  16      108.01      110.58      9.11 o
 -15   1  16      157.36      153.53      8.99 o
 -13   1  16        1.95        5.87      5.23 o
 -11   1  16      501.96      501.87     15.45 o
  -9   1  16     2003.70     2138.72     39.27 o
  -7   1  16      217.58      183.10      8.86 o
  -5   1  16      692.46      757.04     19.47 o
  -3   1  16      472.86      455.82     13.22 o
  -1   1  16      220.31      234.92      8.95 o
   1   1  16        9.90       15.42      7.64 o
   3   1  16      121.20      115.85      9.14 o
   5   1  16        6.22       10.19     13.38 o
   7   1  16       26.16       48.57      9.37 o
 -22   2  16        0.24       14.60     15.48 o
 -20   2  16        5.29        6.26     12.44 o
 -18   2  16        6.69       14.06      7.10 o
 -16   2  16        3.11        4.03     11.66 o
 -14   2  16       40.38       32.54      7.77 o
 -12   2  16      339.88      354.54     10.32 o
 -10   2  16        6.74       25.24     15.02 o
  -8   2  16      676.50      689.50     19.04 o
  -6   2  16      160.26      193.30      8.61 o
  -4   2  16       78.16       60.44      7.43 o
  -2   2  16       74.06       95.16      7.94 o
   0   2  16       97.63      113.01      9.59 o
   2   2  16        3.78       17.80      7.84 o
   4   2  16       42.71       52.60      8.98 o
   6   2  16       36.19       55.19      9.46 o
 -21   3  16       33.51       41.91      9.39 o
 -19   3  16       13.97        4.89      6.65 o
 -17   3  16        0.06        2.91     15.03 o
 -15   3  16       48.70       47.47      8.29 o
 -13   3  16        0.08        8.47     12.20 o
 -11   3  16        1.77        5.66     10.77 o
  -9   3  16      179.80      175.53      8.67 o
  -7   3  16       47.47       37.56      7.26 o
  -5   3  16        0.16        6.90     11.24 o
  -3   3  16       42.72       60.57      8.40 o
  -1   3  16       34.95       26.22      8.06 o
   1   3  16       99.74       68.67      9.23 o
   3   3  16       15.80       37.02      8.50 o
   5   3  16        1.45       21.97     15.92 o
 -20   4  16        0.90       39.54     18.58 o
 -18   4  16        9.46        1.58     20.73 o
 -16   4  16       21.04        9.75     13.97 o
 -14   4  16       21.85        5.33      6.70 o
 -12   4  16        1.35        5.96      6.39 o
 -10   4  16        0.18        2.00     17.56 o
  -8   4  16        6.55        4.62     12.35 o
  -6   4  16        2.30        6.62     11.38 o
  -4   4  16       98.28      122.81      9.60 o
  -2   4  16       13.93        2.10      7.10 o
   0   4  16       22.92       31.54      8.15 o
   2   4  16        0.06        3.32      6.16 o
   4   4  16       25.04       26.22      8.88 o
 -19   5  16        0.00        3.52     16.52 o
 -17   5  16       12.99        4.93     14.55 o
 -15   5  16       28.39        1.56     22.00 o
 -13   5  16        3.80       11.24      7.89 o
 -11   5  16        7.19        6.49     12.21 o
  -9   5  16       11.84        5.17      6.79 o
  -7   5  16        1.31        0.00     33.83 o
  -5   5  16       58.19       62.24      8.93 o
  -3   5  16       13.82        5.25     13.25 o
  -1   5  16        5.39       32.04     16.82 o
   1   5  16       59.55       42.72      9.60 o
   3   5  16       22.10        9.47     14.54 o
 -16   6  16        1.09        6.13     13.99 o
 -14   6  16       22.60       11.53     15.14 o
 -12   6  16       86.74       99.35     10.40 o
 -10   6  16       20.28        7.76     14.24 o
  -8   6  16       93.01       69.85      9.90 o
  -6   6  16      123.81      155.51     11.25 o
  -4   6  16        0.01        1.98      7.92 o
  -2   6  16       21.30        8.99     13.84 o
   0   6  16       11.05       17.65      8.77 o
 -11   7  16       12.71       11.24     16.25 o
  -9   7  16       29.92       32.34      9.76 o
  -7   7  16       11.90       38.22      9.73 o
  -5   7  16       16.24       17.21      9.32 o
 -21   1  17       34.73       21.07      8.53 o
 -19   1  17        0.27       46.62     16.55 o
 -17   1  17      124.04       99.53      8.65 o
 -15   1  17       54.76       51.70      7.76 o
 -13   1  17       11.52        4.77      5.72 o
 -11   1  17       33.86       24.18      6.52 o
  -9   1  17       49.39       58.26      7.83 o
  -7   1  17      113.78       74.36      7.47 o
  -5   1  17       23.28        5.58     11.49 o
  -3   1  17      224.99      260.81     10.28 o
  -1   1  17        2.65       26.68     15.44 o
   1   1  17       69.92       34.69      8.44 o
   3   1  17        5.05        8.52     12.65 o
   5   1  17        2.33        0.85     22.23 o
 -22   2  17       23.89       61.26      9.69 o
 -20   2  17        8.47        6.44     12.26 o
 -18   2  17        1.84       16.62     14.35 o
 -16   2  17        7.45       20.50     14.10 o
 -14   2  17       18.17       21.48      7.38 o
 -12   2  17      113.00       90.56      8.58 o
 -10   2  17      104.58       77.28      7.31 o
  -8   2  17     1012.83     1008.67     21.91 o
  -6   2  17       78.23       60.99      8.70 o
  -4   2  17       13.33        7.13     11.57 o
  -2   2  17       76.56       76.05      9.25 o
   0   2  17      184.52      178.35     10.63 o
   2   2  17        1.88        8.52      7.49 o
   4   2  17       15.99       12.77      7.96 o
 -21   3  17       29.70       44.71      9.93 o
 -19   3  17       20.47       29.58      8.66 o
 -17   3  17       67.88       57.18      8.96 o
 -15   3  17       78.86       81.06      9.08 o
 -13   3  17        4.01        3.45     12.35 o
 -11   3  17      235.97      241.74     10.18 o
  -9   3  17      105.16      105.98      9.10 o
  -7   3  17      336.93      316.65     11.02 o
  -5   3  17      133.90       99.17      9.16 o
  -3   3  17        1.58       16.77     14.34 o
  -1   3  17       76.67       52.34      9.21 o
   1   3  17       96.15       96.72      9.92 o
   3   3  17       14.76       15.42      8.54 o
 -18   4  17       29.88       38.55      9.22 o
 -16   4  17       24.94       38.00      8.61 o
 -14   4  17      149.30      145.53     10.03 o
 -12   4  17       14.22       11.59      7.47 o
 -10   4  17       37.95       41.80      8.46 o
  -8   4  17       76.05      104.35      9.03 o
  -6   4  17        0.32        6.35      6.73 o
  -4   4  17      178.75      202.25     10.82 o
  -2   4  17      192.94      188.17     10.68 o
   0   4  17       10.10        7.86     13.39 o
   2   4  17      129.10      126.76     10.75 o
 -17   5  17        9.15       19.55      8.68 o
 -15   5  17        4.72        7.37     13.45 o
 -13   5  17      102.84      148.10     10.55 o
 -11   5  17      107.83      117.57      9.78 o
  -9   5  17        0.09        5.25     11.83 o
  -7   5  17      183.13      216.32     11.45 o
  -5   5  17      232.79      272.07     11.67 o
  -3   5  17        2.17        1.60     21.07 o
  -1   5  17       52.53       57.58      9.66 o
   1   5  17       30.11       43.53     10.15 o
 -14   6  17       22.31       12.02     15.70 o
 -12   6  17        3.13        1.69     22.23 o
 -10   6  17       42.37       53.50      9.70 o
  -8   6  17       18.74       20.34      9.18 o
  -6   6  17        0.43        8.21     14.14 o
  -4   6  17       22.50        1.67     23.67 o
  -2   6  17       21.53       43.65      9.70 o
 -22   0  18      105.96      153.53     11.40 o
 -20   0  18        6.76        4.85     13.16 o
 -18   0  18       30.93       21.15      7.97 o
 -16   0  18       71.13       83.14      8.71 o
 -14   0  18       20.82       18.25      6.95 o
 -12   0  18      230.19      221.03      9.47 o
 -10   0  18       63.05       64.63      8.11 o
  -8   0  18      266.71      280.59     10.37 o
  -6   0  18        0.07       12.45      6.93 o
  -4   0  18      115.76       79.63      9.00 o
  -2   0  18       65.99       66.06      8.91 o
   0   0  18       13.76        6.72     12.33 o
   2   0  18       12.61        5.09      6.98 o
   4   0  18       55.10       84.77     10.10 o
 -21   1  18       16.63       12.08      8.18 o
 -19   1  18       43.69       56.51      9.18 o
 -17   1  18        9.90       10.36     12.36 o
 -15   1  18       63.80       86.57      8.39 o
 -13   1  18       14.12        6.76     11.50 o
 -11   1  18       21.31        7.76      6.46 o
  -9   1  18      291.93      302.02     10.76 o
  -7   1  18       54.59       47.10      8.13 o
  -5   1  18      108.70      111.70      8.97 o
  -3   1  18       57.80       49.19      8.68 o
  -1   1  18        6.91       25.15     15.17 o
   1   1  18        4.29        9.31     13.01 o
   3   1  18       20.72       23.15      8.43 o
 -20   2  18        5.19       10.82     13.33 o
 -18   2  18       57.57       69.12      9.26 o
 -16   2  18       14.37       17.87      7.48 o
 -14   2  18       45.14        2.82     15.52 o
 -12   2  18       13.17        4.47      6.17 o
 -10   2  18       16.04        6.72     12.15 o
  -8   2  18       31.75        7.37     12.54 o
  -6   2  18      426.38      508.23     14.75 o
  -4   2  18      110.84      100.76      9.23 o
  -2   2  18      160.64      184.78     10.58 o
   0   2  18       95.07      130.37     10.30 o
   2   2  18       21.29       23.40      8.73 o
 -19   3  18       45.78       35.74      9.62 o
 -17   3  18       14.21        7.86     12.74 o
 -15   3  18       15.91       19.79      7.79 o
 -13   3  18       22.89       29.68      7.81 o
 -11   3  18       11.76        2.85     15.72 o
  -9   3  18        6.71        7.52      6.60 o
  -7   3  18        0.30       28.35     15.26 o
  -5   3  18        0.23        5.01     12.35 o
  -3   3  18       80.47       85.91      9.35 o
  -1   3  18       56.05       79.79     10.11 o
   1   3  18        1.34        7.42     13.68 o
 -18   4  18       11.51       13.41      8.81 o
 -16   4  18        0.00       16.34     15.51 o
 -14   4  18        0.02        0.00     35.15 o
 -12   4  18        9.89        3.00     15.13 o
 -10   4  18        7.37       33.66     15.60 o
  -8   4  18       25.63       33.66      8.42 o
  -6   4  18        0.50       12.14     14.05 o
  -4   4  18       46.50       38.00      9.27 o
  -2   4  18       19.37        6.40     13.25 o
   0   4  18        0.01       24.79     18.32 o
 -15   5  18       16.07       20.91      8.90 o
 -13   5  18        0.79       12.27     14.25 o
 -11   5  18        6.19        7.96     13.32 o
  -9   5  18        8.63        0.00     36.34 o
  -7   5  18       11.36       46.86     18.77 o
  -5   5  18       27.22        9.75      8.45 o
  -3   5  18        8.65        8.52     14.20 o
 -12   6  18        8.32        6.76      7.63 o
 -10   6  18        9.94       16.55      8.71 o
  -8   6  18        1.91        1.53      9.24 o
  -6   6  18       36.27        7.04     15.52 o
 -19   1  19        1.04        9.86     13.61 o
 -17   1  19        0.75        6.99     12.21 o
 -15   1  19        1.07        8.36      6.85 o
 -13   1  19       29.70        0.00     35.30 o
 -11   1  19       60.60       55.06      8.53 o
  -9   1  19        5.78        5.62     10.90 o
  -7   1  19      188.10      204.52     10.37 o
  -5   1  19       16.96        2.88     16.22 o
  -3   1  19       78.16       79.95      9.02 o
  -1   1  19        0.43        2.21      7.10 o
   1   1  19        0.10       11.06     14.41 o
 -20   2  19       12.04        2.85      7.03 o
 -18   2  19        3.94       17.28     15.22 o
 -16   2  19        3.51       14.46      7.67 o
 -14   2  19       26.52       25.59      7.87 o
 -12   2  19       47.55       52.60      8.34 o
 -10   2  19        6.74       13.02      7.15 o
  -8   2  19      101.27       72.99      8.77 o
  -6   2  19        0.19        5.87     11.40 o
  -4   2  19       44.73       22.64      8.50 o
  -2   2  19       30.68       16.48      8.54 o
   0   2  19       10.10        9.10     14.46 o
 -19   3  19       20.14       33.87      9.68 o
 -17   3  19       40.00       20.11      9.04 o
 -15   3  19       53.65       73.14      9.08 o
 -13   3  19        2.04       10.65     12.93 o
 -11   3  19       56.58       55.72      8.32 o
  -9   3  19        1.22       21.81     14.62 o
  -7   3  19       94.91       92.25      9.68 o
  -5   3  19      125.04       95.51      9.85 o
  -3   3  19       11.86        8.73     13.53 o
  -1   3  19       58.02       91.91     10.34 o
 -16   4  19        2.52       25.68     17.66 o
 -14   4  19       40.93       35.64      8.87 o
 -12   4  19       14.59       10.14      7.66 o
 -10   4  19       45.54       55.06      9.06 o
  -8   4  19       75.01      113.39      9.98 o
  -6   4  19        0.13       21.07     16.32 o
  -4   4  19       50.97        5.74     15.03 o
  -2   4  19       65.30       80.74     10.33 o
 -13   5  19        5.55        4.07      6.71 o
 -11   5  19       15.93       31.94      9.00 o
  -9   5  19       12.86       27.69      8.84 o
  -7   5  19        2.50        8.57     13.77 o
  -5   5  19       43.34       47.10      9.95 o
 -18   0  20       29.85        0.83     23.92 o
 -16   0  20       45.72       71.49      8.82 o
 -14   0  20        8.71       13.86     14.16 o
 -12   0  20       18.92        3.00     15.62 o
 -10   0  20      206.06      202.75     10.33 o
  -8   0  20       20.28       21.15      7.97 o
  -6   0  20      407.02      372.41     12.29 o
  -4   0  20       58.04       90.22      9.41 o
  -2   0  20       43.91       58.66      9.35 o
   0   0  20       99.73      120.66     10.69 o
 -19   1  20       75.05       84.12      9.90 o
 -17   1  20        5.74       12.33     13.91 o
 -15   1  20       48.23       53.37      8.53 o
 -13   1  20      145.70      165.59     10.02 o
 -11   1  20        8.25        4.47     13.89 o
  -9   1  20      162.01      182.87     10.52 o
  -7   1  20       94.66       92.42      9.69 o
  -5   1  20        1.45        9.42     13.41 o
  -3   1  20      100.37      152.22     10.48 o
  -1   1  20       71.69       72.99     10.13 o
 -18   2  20        0.12        9.47     13.72 o
 -16   2  20       44.74       61.96      9.05 o
 -14   2  20       16.50        8.83      7.57 o
 -12   2  20       64.34       45.54      9.19 o
 -10   2  20       56.08       88.22      8.97 o
  -8   2  20        8.34       16.48      7.68 o
  -6   2  20       46.12       63.22      9.00 o
  -4   2  20       64.83       84.60      9.92 o
  -2   2  20       11.73       10.94     14.86 o
 -17   3  20       45.34       68.24     10.08 o
 -15   3  20        6.24       10.48      8.19 o
 -13   3  20        0.14        4.51      6.65 o
 -11   3  20        3.47        0.39     11.40 o
  -9   3  20       14.19        2.42     17.24 o
  -7   3  20        6.74        3.19     14.84 o
  -5   3  20       10.99        8.01      7.51 o
  -3   3  20        6.41       29.49     18.25 o
 -14   4  20        6.82        4.28     16.73 o
 -12   4  20        2.40       15.77      8.29 o
 -10   4  20       24.90       17.72      8.64 o
  -8   4  20       11.72        7.96      7.79 o
  -6   4  20       25.26       39.32      9.54 o
 -17   1  21        7.84        1.74     21.53 o
 -15   1  21       18.58       18.32      8.18 o
 -13   1  21        0.08       22.81     15.80 o
 -11   1  21        0.93        2.40     18.08 o
  -9   1  21        0.16        4.00     13.89 o
  -7   1  21        2.65        3.29     16.32 o
  -5   1  21       13.08        9.15     13.70 o
  -3   1  21        5.80        2.59     19.16 o
 -16   2  21        0.01       24.27     16.90 o
 -14   2  21       26.30        9.97     14.35 o
 -12   2  21       91.00       91.40      9.98 o
 -10   2  21        1.81       11.35     13.47 o
  -8   2  21        8.02        5.83     11.92 o
  -6   2  21        6.64        7.52     12.95 o
  -4   2  21       21.34       19.48      8.74 o
 -15   3  21        9.01       14.13      8.38 o
 -13   3  21       40.18       58.39      9.06 o
 -11   3  21       16.18        7.71     13.51 o
  -9   3  21       60.18       65.49      9.73 o
  -7   3  21        0.08        8.73     14.47 o
 -14   0  22      165.30      200.24     12.01 o
 -12   0  22        7.09        0.86     25.66 o
 -10   0  22       95.16       86.40     10.19 o
  -8   0  22        1.23        6.95     13.52 o
 -13   1  22       98.67      121.24     10.52 o
 -11   1  22       43.41       38.44      9.76 o
  -9   1  22       22.49       11.71      8.11 o
  -7   1  22       18.37       16.77     15.50 o
 -12   2  22        0.34       12.14     14.79 o
 -10   2  22       11.40        4.32     15.33 o
 
